# Supplementary material for: 4′-(4-Chlorophenyl)-1′-methyldispiro[indan-2,2′-pyrrolidine-3′,2′′-indan]-1,3,1′′-trione
Source: Acta Crystallogr Sect E Struct Rep Online. 2011 Aug 27;67(Pt 9):o2404. doi: 10.1107/S1600536811033642 (PMC3200810; doi:10.1107/S1600536811033642)
Supplement: Supplementary file 2 [file e-67-o2404-Isup2.hkl]

# 
# h,k,l, Fc-squared, Fo-squared, sigma(Fo-squared) and status flag 
# 
data_I
_shelx_title ' as21 in P2(1)/c (100K)' 
_shelx_refln_list_code          4 
_shelx_F_calc_maximum      294.17 
_exptl_crystal_F_000       920.00 
_reflns_d_resolution_high  0.6963 
 
loop_ 
 _symmetry_equiv_pos_as_xyz 
 'x, y, z' 
 '-x, y+1/2, -z+1/2' 
 '-x, -y, -z' 
 'x, -y-1/2, z-1/2' 
 
_cell_length_a     7.8216 
_cell_length_b    21.2865 
_cell_length_c    14.0641 
_cell_angle_alpha  90.000 
_cell_angle_beta  116.156 
_cell_angle_gamma  90.000 
 
_shelx_F_squared_multiplier     1.000 
 
loop_ 
 _refln_index_h 
 _refln_index_k 
 _refln_index_l 
 _refln_F_squared_calc 
 _refln_F_squared_meas 
 _refln_F_squared_sigma 
 _refln_observed_status 
   1   0   0     6948.19     6596.38     44.17 o 
   2   0   0    86538.00    78367.99    338.66 o 
   3   0   0    11465.31    12050.29     60.45 o 
   4   0   0      321.41      339.69      8.95 o 
   5   0   0      482.79      393.25     11.06 o 
   6   0   0     1268.36     1178.73     30.69 o 
   7   0   0      100.13      108.61     12.76 o 
   8   0   0      577.73      604.41     35.35 o 
   9   0   0       18.16       21.43     12.50 o 
  10   0   0       19.61       19.35     15.27 o 
   1   1   0       45.24        6.95      1.81 o 
   2   1   0       10.02        6.32      1.51 o 
   3   1   0      160.19      139.72      4.59 o 
   4   1   0      439.75      487.67      7.49 o 
   5   1   0       61.48       65.69      4.21 o 
   6   1   0      319.90      298.93     11.95 o 
   7   1   0       42.49       46.69      7.23 o 
   8   1   0        5.01        2.50      5.82 o 
   9   1   0        4.47       -0.60      6.73 o 
  10   1   0       26.47       25.34     11.68 o 
   0   2   0     1382.28     1302.11     16.71 o 
   1   2   0      467.95      468.38      6.38 o 
   2   2   0    22339.27    22079.20     68.95 o 
   3   2   0      259.68      284.88      5.08 o 
   4   2   0     7105.51     7472.81     45.47 o 
   5   2   0      481.00      480.47      8.67 o 
   6   2   0     3227.41     3105.41     34.36 o 
   7   2   0       50.46       54.63      7.91 o 
   8   2   0        3.26        9.14      5.96 o 
   9   2   0       51.41       32.68     13.93 o 
  10   2   0       28.87        6.26      9.56 o 
   1   3   0     2709.01     2641.62     29.99 o 
   2   3   0    15445.94    15008.93     63.78 o 
   3   3   0     1056.41     1031.27     11.18 o 
   4   3   0     2126.06     2166.75     19.31 o 
   5   3   0     1696.82     1652.60     18.20 o 
   6   3   0       18.36        8.44      3.63 o 
   7   3   0       16.42       18.75      5.97 o 
   8   3   0       23.08       12.19      8.44 o 
   9   3   0       63.59       56.26     10.66 o 
  10   3   0      147.10      148.74     18.78 o 
   0   4   0      407.51      419.04      9.86 o 
   1   4   0     9998.92     9643.24     54.10 o 
   2   4   0       47.04       45.88      3.47 o 
   3   4   0    16313.10    16709.86     65.44 o 
   4   4   0     1404.90     1396.81     17.33 o 
   5   4   0       36.56       55.00      4.89 o 
   6   4   0       48.87       36.14      6.89 o 
   7   4   0      173.96      195.86     14.29 o 
   8   4   0      401.88      435.56     19.54 o 
   9   4   0       78.89       50.12     10.40 o 
   1   5   0      131.04      150.91      4.00 o 
   2   5   0      446.26      435.73      7.91 o 
   3   5   0      872.18      966.37     12.72 o 
   4   5   0      521.07      599.58     11.32 o 
   5   5   0      817.64      782.25     15.92 o 
   6   5   0     1627.06     1581.70     27.32 o 
   7   5   0       50.71       44.82      8.11 o 
   8   5   0      125.43       95.81     12.17 o 
   9   5   0      135.86      106.32     20.23 o 
   0   6   0      426.09      417.01     12.28 o 
   1   6   0       63.00       74.63      3.56 o 
   2   6   0     1509.78     1605.23     28.03 o 
   3   6   0      918.19      975.88     16.11 o 
   4   6   0     1751.13     1787.62     20.11 o 
   5   6   0     2669.71     2666.40     33.97 o 
   6   6   0      106.94      130.83     10.08 o 
   7   6   0     1009.62     1033.84     27.69 o 
   8   6   0      120.62      160.41     15.67 o 
   9   6   0      106.48       95.60     15.40 o 
   1   7   0     1921.15     1834.74     17.58 o 
   2   7   0     3910.33     3868.46     35.23 o 
   3   7   0     3064.64     3004.01     21.55 o 
   4   7   0      473.65      511.76     18.46 o 
   5   7   0     2173.86     2247.08     32.12 o 
   6   7   0       29.40       35.19      6.23 o 
   7   7   0      191.87      168.86     14.13 o 
   8   7   0      226.73      270.80     34.81 o 
   9   7   0       11.47       16.14      8.72 o 
   0   8   0     1753.67     1806.44     29.09 o 
   1   8   0      306.97      304.65      7.22 o 
   2   8   0      201.17      199.46      7.91 o 
   3   8   0      496.73      513.92     12.57 o 
   4   8   0      492.05      525.81     10.76 o 
   5   8   0        0.34        1.21      3.59 o 
   6   8   0      132.98      148.80     11.66 o 
   7   8   0       45.68       56.27      9.33 o 
   8   8   0      503.00      478.11     22.25 o 
   9   8   0        3.61       13.94      9.29 o 
   1   9   0     1125.61     1013.96     13.84 o 
   2   9   0     2010.33     2019.49     25.70 o 
   3   9   0     1262.28     1270.55     20.69 o 
   4   9   0        8.55        9.16      2.81 o 
   5   9   0      361.06      359.84     14.91 o 
   6   9   0       44.89       47.26      7.26 o 
   7   9   0      131.63      129.96     13.20 o 
   8   9   0       60.04       31.79      9.73 o 
   9   9   0      355.95      362.55     38.56 o 
   0  10   0      683.82      692.10     20.03 o 
   1  10   0      837.73      869.38     15.62 o 
   2  10   0      261.56      261.61     10.01 o 
   3  10   0        0.48        6.11      3.01 o 
   4  10   0        0.22        1.50      3.16 o 
   5  10   0      653.92      641.13     19.24 o 
   6  10   0      612.32      522.94     18.57 o 
   7  10   0      193.13      175.13     13.73 o 
   8  10   0      258.63      266.35     20.22 o 
   9  10   0      188.08      267.22     29.40 o 
   1  11   0      165.01      230.44      8.52 o 
   2  11   0      290.50      238.83      5.22 o 
   3  11   0      218.85      265.06     16.19 o 
   4  11   0      118.92      136.91      9.49 o 
   5  11   0      490.65      496.84     22.21 o 
   6  11   0      486.05      511.76     19.41 o 
   7  11   0       27.15       30.12      8.43 o 
   8  11   0      157.40      131.56     15.11 o 
   9  11   0        0.46        9.30      8.47 o 
   0  12   0        0.30       19.06      6.66 o 
   1  12   0       89.45       88.59      6.25 o 
   2  12   0       14.58       25.62      2.64 o 
   3  12   0       25.00       30.30      5.16 o 
   4  12   0       25.13       23.49      5.07 o 
   5  12   0     1085.02     1105.81     29.65 o 
   6  12   0      238.61      260.82     16.60 o 
   7  12   0      406.66      384.54     32.59 o 
   8  12   0      319.17      302.45     22.30 o 
   9  12   0       20.16       15.25     10.88 o 
   1  13   0      467.21      496.12     12.52 o 
   2  13   0      563.36      562.55      9.54 o 
   3  13   0       37.24       41.99      6.15 o 
   4  13   0      422.64      443.28     15.30 o 
   5  13   0        1.26        4.81      4.60 o 
   6  13   0       13.48       13.00      5.88 o 
   7  13   0      115.65      117.33     12.34 o 
   8  13   0      305.41      288.17     22.37 o 
   9  13   0       26.54       33.88     11.63 o 
   0  14   0     4243.09     4423.12     61.91 o 
   1  14   0      239.59      265.47     10.64 o 
   2  14   0      532.79      510.98     11.28 o 
   3  14   0       25.94       18.59      5.49 o 
   4  14   0        3.72       -1.66      4.69 o 
   5  14   0      247.15      248.86     18.99 o 
   6  14   0      147.30      138.59     12.82 o 
   7  14   0      218.36      213.57     18.26 o 
   8  14   0      538.73      536.57     26.69 o 
   1  15   0      414.26      359.21     13.07 o 
   2  15   0      500.86      506.55     26.49 o 
   3  15   0       22.23        9.25      5.56 o 
   4  15   0      410.98      424.96     16.23 o 
   5  15   0       24.27       19.46      7.42 o 
   6  15   0      103.73      104.89     12.00 o 
   7  15   0      228.89      213.82     16.94 o 
   8  15   0       62.77       79.89     14.55 o 
   0  16   0      903.07      918.55     29.46 o 
   1  16   0      531.02      536.93     17.83 o 
   2  16   0      286.59      296.18     16.02 o 
   3  16   0      517.77      498.63     17.62 o 
   4  16   0      918.33      889.44     28.62 o 
   5  16   0       86.04       99.87     12.97 o 
   6  16   0      242.03      244.63     17.84 o 
   7  16   0       78.66       49.25     10.02 o 
   8  16   0        0.16       27.15     34.21 o 
   1  17   0       95.18       91.35      9.68 o 
   2  17   0       44.37       48.16      7.64 o 
   3  17   0       21.50       17.73      7.26 o 
   4  17   0       65.04       64.17     10.43 o 
   5  17   0      272.15      271.51     20.57 o 
   6  17   0       44.11       61.82     10.44 o 
   7  17   0      232.18      234.62     18.82 o 
   8  17   0        8.70       10.03     21.84 o 
   0  18   0      891.49      952.24     41.13 o 
   1  18   0      388.61      382.24     19.89 o 
   2  18   0      471.77      517.78     20.63 o 
   3  18   0      646.81      618.85     20.93 o 
   4  18   0     1038.37     1005.99     36.02 o 
   5  18   0       64.21       59.67     11.10 o 
   6  18   0      509.89      555.99     24.99 o 
   7  18   0       60.46       59.67     10.70 o 
   8  18   0       87.51       84.14     18.79 o 
   1  19   0      824.77      816.14     27.19 o 
   2  19   0      443.01      443.73     19.39 o 
   3  19   0      611.43      600.03     26.56 o 
   4  19   0       11.55       10.43      6.79 o 
   5  19   0        0.05       -2.44      6.00 o 
   6  19   0        0.60        2.42      6.45 o 
   7  19   0       51.60       67.63     12.30 o 
   0  20   0      399.24      390.75     31.24 o 
   1  20   0      195.55      174.59     18.79 o 
   2  20   0       13.92        7.81      6.08 o 
   3  20   0       42.69       18.72      8.37 o 
   4  20   0     1371.53     1346.69     39.33 o 
   5  20   0      541.79      608.85     28.38 o 
   6  20   0       43.86       20.25      8.35 o 
   7  20   0      459.04      488.72     31.33 o 
   1  21   0       56.27       53.08     11.78 o 
   2  21   0       32.70       23.96      8.29 o 
   3  21   0      138.90      136.04     13.33 o 
   4  21   0      161.90      151.50     17.11 o 
   5  21   0      444.23      436.87     34.40 o 
   6  21   0       50.33       45.56     10.54 o 
   7  21   0       83.77       50.78     12.87 o 
   0  22   0      192.57      168.24     32.15 o 
   1  22   0      148.77      177.01     20.12 o 
   2  22   0      158.25      147.36     18.91 o 
   3  22   0      146.14      199.18     20.38 o 
   4  22   0       39.42       35.29     10.95 o 
   5  22   0      193.85      186.03     19.63 o 
   6  22   0       37.46       25.94     10.84 o 
   1  23   0      594.89      645.89     32.03 o 
   2  23   0       84.77      100.57     16.79 o 
   3  23   0      165.92      153.30     20.19 o 
   4  23   0       69.77       67.72     13.08 o 
   5  23   0      214.43      258.90     25.77 o 
   6  23   0      460.40      476.92     48.97 o 
   0  24   0       79.98       55.02     21.08 o 
   1  24   0      297.65      280.19     29.43 o 
   2  24   0        5.41       -2.36      7.33 o 
   3  24   0       62.12       31.90     33.45 o 
   4  24   0      184.98      177.21     23.69 o 
   5  24   0      329.04      335.65     27.03 o 
   6  24   0       47.56       13.67     10.61 o 
   1  25   0       75.47       75.09     16.81 o 
   2  25   0        4.94        5.61      8.93 o 
   3  25   0      212.93      232.13     34.53 o 
   4  25   0        4.16        2.19     12.48 o 
   5  25   0       15.10       14.92     14.04 o 
   0  26   0       11.85       15.61     15.41 o 
   1  26   0      401.61      374.91     35.35 o 
   2  26   0        0.11       13.26      9.66 o 
   3  26   0        1.45       -7.17     12.82 o 
   4  26   0      185.29      205.51     35.81 o 
   5  26   0        0.09       -5.66     12.37 o 
   1  27   0       12.60       23.87     13.37 o 
   2  27   0      155.95      157.40     25.21 o 
   3  27   0      181.64      238.70     36.73 o 
   4  27   0        6.74       11.59     13.07 o 
   0  28   0       85.85       76.23     27.26 o 
   1  28   0       25.83        9.54     11.39 o 
   2  28   0      114.99      122.18     23.13 o 
   3  28   0       51.82       32.60     18.47 o 
   4  28   0       10.39        7.05     14.65 o 
   1  29   0      192.42      198.47     28.72 o 
   2  29   0       70.00       45.47     16.62 o 
   3  29   0       55.58       29.98     20.73 o 
   0  30   0      134.02      170.48     40.77 o 
   1  30   0       33.92       29.21     15.51 o 
 -10   1   1      170.23      154.91     17.64 o 
  -9   1   1      267.55      225.68     18.56 o 
  -8   1   1      610.60      631.00     23.44 o 
  -7   1   1       89.10       87.27      8.21 o 
  -6   1   1     1313.76     1257.97     14.32 o 
  -5   1   1     2915.30     2876.78     22.67 o 
  -4   1   1     1601.57     1599.23     11.29 o 
  -3   1   1     3268.01     3651.88     30.75 o 
  -2   1   1     7123.76     7109.71     42.64 o 
  -1   1   1     1945.01     1795.28     13.48 o 
   0   1   1      445.03      436.07      5.89 o 
   1   1   1     1608.53     1529.89     12.59 o 
   2   1   1      591.53      614.04      7.62 o 
   3   1   1      604.79      516.58      7.30 o 
   4   1   1       62.62       63.46      3.65 o 
   5   1   1      273.45      256.65      9.37 o 
   6   1   1      179.75      147.86     13.90 o 
   7   1   1       12.92       21.18     12.80 o 
   8   1   1        6.49        7.90      6.91 o 
   9   1   1       23.86       20.15      9.56 o 
 -10   2   1      133.62      114.63     20.68 o 
  -9   2   1      173.25      198.00     48.57 o 
  -8   2   1       87.71       71.50      9.95 o 
  -7   2   1       11.15       12.02      6.21 o 
  -6   2   1      834.18      812.84     14.05 o 
  -5   2   1      271.55      264.74      6.21 o 
  -4   2   1       55.77       82.75      3.29 o 
  -3   2   1       94.82      137.94      4.24 o 
  -2   2   1      843.40      895.41      8.85 o 
  -1   2   1     6554.80     6374.31     44.33 o 
   0   2   1    11637.50    11062.75     53.41 o 
   1   2   1     4285.82     4213.86     22.54 o 
   2   2   1     1421.88     1354.82     13.95 o 
   3   2   1     5321.83     5504.05     26.82 o 
   4   2   1      900.35      937.38     11.19 o 
   5   2   1     1529.62     1508.21     21.43 o 
   6   2   1      554.06      563.73     17.60 o 
   7   2   1      114.99       98.12     10.79 o 
   8   2   1       55.90       49.59     10.03 o 
   9   2   1      261.72      289.09     34.14 o 
 -10   3   1        0.87       -3.50      7.69 o 
  -9   3   1       71.68       87.65     12.03 o 
  -8   3   1      288.90      295.10     18.53 o 
  -7   3   1      841.56      838.74     34.67 o 
  -6   3   1     1231.18     1263.32     17.84 o 
  -5   3   1     2058.69     2206.37     19.48 o 
  -4   3   1     1522.49     1499.77     12.72 o 
  -3   3   1      494.28      485.29      6.05 o 
  -2   3   1     7960.97     7850.27     56.32 o 
  -1   3   1      108.63      106.47      2.98 o 
   0   3   1     8721.51     8169.02     74.84 o 
   1   3   1      606.39      587.42      8.31 o 
   2   3   1      251.88      273.75      7.03 o 
   3   3   1      692.93      678.19     11.00 o 
   4   3   1      501.41      513.78     10.57 o 
   5   3   1     1125.15     1060.80     19.21 o 
   6   3   1      474.53      465.17     27.62 o 
   7   3   1      254.57      243.80     16.65 o 
   8   3   1        6.73        3.12      6.50 o 
   9   3   1      212.91      156.07     18.47 o 
 -10   4   1       13.46       17.99      9.64 o 
  -9   4   1       33.75       35.18      8.57 o 
  -8   4   1       58.95       59.20      8.79 o 
  -7   4   1      103.41       81.56     13.21 o 
  -6   4   1      326.45      338.85     11.55 o 
  -5   4   1       45.86       50.09      3.85 o 
  -4   4   1      189.12      207.32      5.72 o 
  -3   4   1     1139.04     1209.66     12.63 o 
  -2   4   1     1438.17     1388.35     14.93 o 
  -1   4   1    18496.91    17610.94     86.85 o 
   0   4   1      582.71      601.08     16.08 o 
   1   4   1     5752.87     5539.19     23.97 o 
   2   4   1     2206.28     2362.46     15.79 o 
   3   4   1      415.52      401.72      8.83 o 
   4   4   1      629.63      659.14     11.49 o 
   5   4   1      156.20      150.54      9.26 o 
   6   4   1       93.93       94.07     10.04 o 
   7   4   1       39.53       44.31      8.44 o 
   8   4   1       42.02       34.26      9.35 o 
   9   4   1      140.74      126.96     17.05 o 
 -10   5   1        0.71       -0.03      8.10 o 
  -9   5   1        7.36        5.94      6.61 o 
  -8   5   1      287.71      315.69     34.13 o 
  -7   5   1       31.06       29.77      6.59 o 
  -6   5   1      157.90      187.85     19.52 o 
  -5   5   1       23.03       27.85      5.14 o 
  -4   5   1      421.83      373.54      8.42 o 
  -3   5   1     3408.12     3461.38     25.65 o 
  -2   5   1      363.12      301.38     10.72 o 
  -1   5   1     1656.35     1602.38     12.77 o 
   0   5   1      374.23      376.80      8.28 o 
   1   5   1      187.94      202.01      5.24 o 
   2   5   1      573.87      635.64      8.41 o 
   3   5   1       11.59        3.11      1.41 o 
   4   5   1      223.93      198.54      8.25 o 
   5   5   1       18.28        9.61      4.60 o 
   6   5   1       66.46       52.66      8.25 o 
   7   5   1      444.75      445.62     22.85 o 
   8   5   1      458.78      481.54     46.66 o 
   9   5   1       11.11        7.73      9.10 o 
 -10   6   1      235.50      228.93     22.19 o 
  -9   6   1      919.20      919.22     28.77 o 
  -8   6   1       23.64       18.65      6.35 o 
  -7   6   1      841.41      800.79     20.78 o 
  -6   6   1     1694.34     1603.70     26.94 o 
  -5   6   1       21.85       25.60      3.73 o 
  -4   6   1      274.84      281.58      9.73 o 
  -3   6   1       80.91       88.05      4.77 o 
  -2   6   1      390.27      378.23      7.00 o 
  -1   6   1      276.89      243.95      5.54 o 
   0   6   1     3370.80     3361.17     33.00 o 
   1   6   1      534.75      442.40     13.40 o 
   2   6   1      162.30      143.30      6.28 o 
   3   6   1      302.68      330.53      7.70 o 
   4   6   1      814.22      905.13     10.57 o 
   5   6   1      147.98      143.71     10.16 o 
   6   6   1      901.56      954.68     22.90 o 
   7   6   1       82.98       73.63     10.25 o 
   8   6   1      364.10      396.75     38.65 o 
   9   6   1        0.13       -5.76      7.73 o 
 -10   7   1       17.61        5.75     10.14 o 
  -9   7   1       46.95       60.43     10.38 o 
  -8   7   1      113.98      118.31     12.50 o 
  -7   7   1      199.49      192.01     12.75 o 
  -6   7   1      324.26      307.42     13.74 o 
  -5   7   1      497.59      537.19     15.08 o 
  -4   7   1        0.24        1.80      1.83 o 
  -3   7   1     2068.41     2157.38     16.18 o 
  -2   7   1      337.27      354.29      7.56 o 
  -1   7   1     1180.03     1181.30     13.37 o 
   0   7   1      243.82      253.97      7.52 o 
   1   7   1     1503.27     1554.88     17.44 o 
   2   7   1     2522.15     2654.96     37.43 o 
   3   7   1      431.99      399.55     15.69 o 
   4   7   1        5.46        2.76      1.86 o 
   5   7   1      147.27      168.76     11.19 o 
   6   7   1       88.55       78.90      8.79 o 
   7   7   1       82.57       77.69     10.67 o 
   8   7   1      243.90      279.36     20.14 o 
   9   7   1       97.85       81.06     15.38 o 
  -9   8   1      967.80     1077.07     39.55 o 
  -8   8   1       13.97        3.90      5.94 o 
  -7   8   1      393.90      409.09     16.93 o 
  -6   8   1     1991.45     1781.22     30.62 o 
  -5   8   1      274.15      256.73     12.12 o 
  -4   8   1        6.16       13.26      1.94 o 
  -3   8   1     1619.16     1566.10     25.03 o 
  -2   8   1     2861.05     2818.43     22.40 o 
  -1   8   1     1125.08     1160.86     19.45 o 
   0   8   1     9287.23     9150.15     60.11 o 
   1   8   1     3355.46     3187.03     27.70 o 
   2   8   1      956.04      945.06     16.37 o 
   3   8   1     2192.98     2212.92     26.01 o 
   4   8   1      130.75      133.56      7.04 o 
   5   8   1      119.94      127.16     11.20 o 
   6   8   1      115.06      103.32     10.01 o 
   7   8   1      121.68      121.18     13.16 o 
   8   8   1       28.30       15.87     12.21 o 
   9   8   1        4.06        2.85      7.96 o 
  -9   9   1      286.40      327.72     34.38 o 
  -8   9   1       80.76      101.21     15.39 o 
  -7   9   1        6.43        6.34      4.71 o 
  -6   9   1       33.32       40.85      6.46 o 
  -5   9   1      139.53      141.67      8.06 o 
  -4   9   1     1824.47     1806.62     32.50 o 
  -3   9   1      387.19      368.52      9.54 o 
  -2   9   1     1873.37     1907.94     21.50 o 
  -1   9   1      865.75      820.04     15.21 o 
   0   9   1      444.37      552.54     11.05 o 
   1   9   1      281.73      243.90      8.06 o 
   2   9   1       63.12       62.62      5.70 o 
   3   9   1      182.42      177.47     12.68 o 
   4   9   1     1032.98     1012.12     26.19 o 
   5   9   1        0.17        0.95      3.57 o 
   6   9   1       67.93       58.25      8.13 o 
   7   9   1      202.48      207.74     18.43 o 
   8   9   1      296.16      248.54     19.87 o 
   9   9   1        0.48       -0.24     11.83 o 
  -9  10   1      120.45      123.99     31.12 o 
  -8  10   1       72.53       64.96     10.53 o 
  -7  10   1      977.11     1006.68     28.20 o 
  -6  10   1      162.40      136.44     11.16 o 
  -5  10   1       27.79       23.33      5.21 o 
  -4  10   1       12.57        9.01      4.01 o 
  -3  10   1      180.74      185.22      9.78 o 
  -2  10   1     1294.76     1370.06     19.14 o 
  -1  10   1       20.78       21.42      4.93 o 
   0  10   1       14.23       18.83      3.04 o 
   1  10   1     1447.39     1514.65     18.99 o 
   2  10   1      287.14      288.53      9.69 o 
   3  10   1      540.87      519.96     13.91 o 
   4  10   1      403.89      389.77     16.13 o 
   5  10   1      148.06      122.00     10.70 o 
   6  10   1        0.24        3.24      4.49 o 
   7  10   1       25.28       23.24      7.70 o 
   8  10   1       97.19       87.91     13.69 o 
   9  10   1      259.36      210.77     23.99 o 
  -9  11   1        9.52       12.59      8.78 o 
  -8  11   1       56.48       49.69     10.05 o 
  -7  11   1      304.95      338.56     18.92 o 
  -6  11   1       29.11       28.80      6.24 o 
  -5  11   1      159.73      134.17     10.79 o 
  -4  11   1       99.78       80.57      7.74 o 
  -3  11   1       12.43        5.14      3.35 o 
  -2  11   1      389.65      471.61      7.22 o 
  -1  11   1       38.02       27.61      3.72 o 
   0  11   1     2919.03     3016.68     29.08 o 
   1  11   1      755.24      771.02     14.16 o 
   2  11   1     1313.36     1350.01     13.94 o 
   3  11   1      621.93      585.44     15.54 o 
   4  11   1      272.83      265.05     16.24 o 
   5  11   1      219.20      184.00     13.24 o 
   6  11   1      464.41      442.81     18.65 o 
   7  11   1       89.25       97.84     17.43 o 
   8  11   1       43.33       42.84     10.49 o 
   9  11   1       45.02       14.84     15.83 o 
  -9  12   1      247.95      262.26     23.48 o 
  -8  12   1      201.61      153.86     15.75 o 
  -7  12   1      589.89      598.37     21.68 o 
  -6  12   1     1778.53     1844.07     35.33 o 
  -5  12   1     1034.20      983.11     24.49 o 
  -4  12   1      572.90      607.94     17.11 o 
  -3  12   1     3188.58     3143.27     42.66 o 
  -2  12   1     1246.50     1270.54     16.02 o 
  -1  12   1       76.59       63.21      6.25 o 
   0  12   1       47.73       76.05      5.92 o 
   1  12   1     1693.63     1760.34     24.64 o 
   2  12   1      259.04      235.57      6.69 o 
   3  12   1      441.20      427.44     19.17 o 
   4  12   1      130.83      126.35     12.16 o 
   5  12   1      147.81      182.83     14.47 o 
   6  12   1      514.41      470.11     19.59 o 
   7  12   1      123.72      105.52     13.33 o 
   8  12   1      204.30      234.07     30.85 o 
   9  12   1        0.35        7.11     14.22 o 
  -9  13   1      128.71      115.59     17.18 o 
  -8  13   1        6.15       14.09      7.20 o 
  -7  13   1      369.69      365.91     21.94 o 
  -6  13   1       13.95        6.32      4.87 o 
  -5  13   1      634.49      695.18     23.71 o 
  -4  13   1        4.84        2.63      3.89 o 
  -3  13   1      225.37      234.79     18.32 o 
  -2  13   1       41.57       58.43      4.73 o 
  -1  13   1        2.98        4.25      2.64 o 
   0  13   1        1.65        1.61      2.83 o 
   1  13   1       47.44       54.46      5.53 o 
   2  13   1       55.24       65.80      5.57 o 
   3  13   1       15.51       19.20      4.61 o 
   4  13   1      266.17      244.25     16.90 o 
   5  13   1      820.13      820.41     24.33 o 
   6  13   1      145.09      141.37     13.12 o 
   7  13   1      568.25      606.38     27.04 o 
   8  13   1      139.25      212.75     22.35 o 
  -9  14   1      151.07      197.52     32.51 o 
  -8  14   1        8.35       18.40     12.19 o 
  -7  14   1       63.33       55.39      9.14 o 
  -6  14   1       53.43       75.40      9.71 o 
  -5  14   1      164.57      122.86     12.83 o 
  -4  14   1      189.22      176.43     12.09 o 
  -3  14   1      732.48      688.77     19.22 o 
  -2  14   1      282.35      299.96     13.43 o 
  -1  14   1      116.98      102.17      7.99 o 
   0  14   1      252.26      280.32     10.70 o 
   1  14   1       85.01       77.67      6.56 o 
   2  14   1      259.06      251.04      9.55 o 
   3  14   1        8.55       12.95      5.09 o 
   4  14   1      108.47      118.02     12.55 o 
   5  14   1      248.30      228.32     15.69 o 
   6  14   1      604.07      576.58     23.34 o 
   7  14   1       56.52       47.93     10.49 o 
   8  14   1      524.82      595.88     31.60 o 
  -9  15   1      772.63      824.27     37.12 o 
  -8  15   1      898.29      984.56     34.75 o 
  -7  15   1       14.78       18.28      6.84 o 
  -6  15   1       22.12       22.16      6.65 o 
  -5  15   1       86.38      103.79     12.41 o 
  -4  15   1     1244.75     1291.82     29.75 o 
  -3  15   1      520.77      494.26     17.13 o 
  -2  15   1     2602.95     2600.69     33.69 o 
  -1  15   1     1164.01     1142.14     24.98 o 
   0  15   1       10.50       11.64      4.73 o 
   1  15   1      219.87      222.46     11.59 o 
   2  15   1      166.81      181.48     15.86 o 
   3  15   1     4551.87     4597.44     51.88 o 
   4  15   1       16.77       22.65      7.09 o 
   5  15   1     1160.42     1142.18     32.96 o 
   6  15   1      408.10      381.86     21.83 o 
   7  15   1        7.97       12.46      6.81 o 
   8  15   1       56.70       49.11     12.96 o 
  -8  16   1      323.59      369.50     25.42 o 
  -7  16   1        6.31        1.10      6.39 o 
  -6  16   1      286.09      304.07     19.52 o 
  -5  16   1      603.27      602.66     24.44 o 
  -4  16   1        3.34       12.04      6.40 o 
  -3  16   1        5.96       -2.82      3.76 o 
  -2  16   1      512.25      500.00     25.96 o 
  -1  16   1        9.58        7.63      4.06 o 
   0  16   1        5.47       -2.52      2.88 o 
   1  16   1        2.81       -1.05      3.71 o 
   2  16   1        6.64       -3.54      3.73 o 
   3  16   1     3267.13     3137.66     43.56 o 
   4  16   1       10.09       10.38      6.24 o 
   5  16   1      661.51      686.34     38.67 o 
   6  16   1      282.05      294.92     19.64 o 
   7  16   1        9.79        4.55      6.74 o 
   8  16   1       17.58       21.01     10.85 o 
  -8  17   1      214.87      211.55     29.79 o 
  -7  17   1       79.96       70.07     10.87 o 
  -6  17   1        0.01       -5.16      5.16 o 
  -5  17   1       33.39       16.50     11.10 o 
  -4  17   1       14.24       14.69      5.63 o 
  -3  17   1      398.45      396.74     17.36 o 
  -2  17   1       58.24       54.51      8.72 o 
  -1  17   1      408.53      389.46     18.42 o 
   0  17   1      402.85      387.05     15.61 o 
   1  17   1        3.59       11.65      4.58 o 
   2  17   1      396.53      426.32     16.75 o 
   3  17   1      248.68      227.84     15.00 o 
   4  17   1      235.90      217.44     18.09 o 
   5  17   1       41.82       28.27      8.80 o 
   6  17   1        4.85       13.01      6.97 o 
   7  17   1      132.62      105.63     23.84 o 
   8  17   1       53.36       57.47     16.58 o 
  -8  18   1      108.23      157.26     19.58 o 
  -7  18   1      191.45      193.59     19.21 o 
  -6  18   1      184.97      205.40     17.21 o 
  -5  18   1        2.80        4.14      6.35 o 
  -4  18   1       50.24       24.07      7.42 o 
  -3  18   1     1069.19     1012.29     26.61 o 
  -2  18   1      752.16      706.60     24.81 o 
  -1  18   1     2269.34     2284.63     39.46 o 
   0  18   1       64.61       63.19     10.08 o 
   1  18   1     1871.03     1946.01     35.56 o 
   2  18   1      318.66      353.61     21.50 o 
   3  18   1      598.37      573.16     20.18 o 
   4  18   1      135.00      136.95     15.17 o 
   5  18   1      442.64      485.94     26.79 o 
   6  18   1       90.25      116.80     13.67 o 
   7  18   1       39.57       31.65     10.90 o 
  -8  19   1       37.18       44.65     12.46 o 
  -7  19   1       40.66       46.89     11.84 o 
  -6  19   1       77.58       68.31     11.39 o 
  -5  19   1      291.90      328.09     23.51 o 
  -4  19   1      149.79      168.63     14.14 o 
  -3  19   1        0.29        2.40      5.04 o 
  -2  19   1       69.22       51.82      9.60 o 
  -1  19   1      507.93      509.71     21.76 o 
   0  19   1      492.85      454.13     20.89 o 
   1  19   1      200.71      179.85     17.82 o 
   2  19   1      435.03      424.69     30.35 o 
   3  19   1        0.17       -4.86      5.33 o 
   4  19   1       68.32       53.79     10.58 o 
   5  19   1       64.69       51.44     11.66 o 
   6  19   1      427.74      461.84     26.56 o 
   7  19   1       55.61       67.44     14.07 o 
  -7  20   1       36.56       33.19     10.81 o 
  -6  20   1       25.82       15.97      9.54 o 
  -5  20   1        0.21        4.56      6.74 o 
  -4  20   1        1.13       -1.86      5.10 o 
  -3  20   1       23.02       28.65      7.23 o 
  -2  20   1      125.40      108.28     13.52 o 
  -1  20   1       12.30        4.13      6.24 o 
   0  20   1      247.10      229.26     21.59 o 
   1  20   1      274.34      271.74     23.83 o 
   2  20   1        1.61       -2.67      4.57 o 
   3  20   1       34.60       46.36      8.64 o 
   4  20   1      265.38      259.89     21.83 o 
   5  20   1        8.92        4.39      7.28 o 
   6  20   1      275.42      344.85     27.58 o 
   7  20   1       17.20        0.49      8.27 o 
  -7  21   1        0.26        4.41      8.43 o 
  -6  21   1      165.56      163.89     18.71 o 
  -5  21   1       12.98       19.31      8.47 o 
  -4  21   1      629.76      711.87     29.61 o 
  -3  21   1      318.73      364.48     24.30 o 
  -2  21   1       10.01        6.03      6.48 o 
  -1  21   1       70.59       80.53     13.31 o 
   0  21   1      226.14      232.09     21.88 o 
   1  21   1      111.48      125.09     16.80 o 
   2  21   1        4.15        0.06      5.59 o 
   3  21   1      272.92      337.33     24.14 o 
   4  21   1       30.83       15.64      8.24 o 
   5  21   1      143.30      185.68     33.84 o 
   6  21   1       61.46       53.11     12.21 o 
   7  21   1        9.46        1.97      9.77 o 
  -7  22   1        2.69       -1.70      9.00 o 
  -6  22   1       47.97       43.85     12.09 o 
  -5  22   1      175.86      192.59     20.16 o 
  -4  22   1        6.49        3.76      7.49 o 
  -3  22   1        7.60        4.08      6.74 o 
  -2  22   1      228.54      251.45     29.75 o 
  -1  22   1      565.48      479.81     28.49 o 
   0  22   1       92.76       77.24     22.83 o 
   1  22   1      434.26      357.52     28.04 o 
   2  22   1      283.61      283.53     21.63 o 
   3  22   1        0.99        0.67      7.02 o 
   4  22   1       96.02      108.29     15.59 o 
   5  22   1        3.39        7.59      8.01 o 
   6  22   1       51.22       60.19     13.12 o 
  -6  23   1        3.33        3.94      8.24 o 
  -5  23   1      167.67      155.40     18.85 o 
  -4  23   1       11.89        3.54      9.43 o 
  -3  23   1       11.05       12.75      8.32 o 
  -2  23   1        0.01       -1.33      7.65 o 
  -1  23   1       20.57       24.33      9.38 o 
   0  23   1        2.32        0.53      7.70 o 
   1  23   1       36.07       22.71      9.48 o 
   2  23   1      125.29      133.19     18.31 o 
   3  23   1      102.73       75.55     23.90 o 
   4  23   1       32.44       49.33     12.19 o 
   5  23   1       70.98       59.26     13.19 o 
   6  23   1        5.32       10.55      9.04 o 
  -6  24   1       83.68       71.26     14.62 o 
  -5  24   1      339.05      357.69     28.14 o 
  -4  24   1        0.20        4.26      9.32 o 
  -3  24   1       82.93       78.64     15.68 o 
  -2  24   1      296.25      345.92     29.65 o 
  -1  24   1       11.45        7.73      9.76 o 
   0  24   1       83.06      102.01     19.74 o 
   1  24   1      102.20      107.24     17.35 o 
   2  24   1        5.98       10.55      9.12 o 
   3  24   1        5.42        3.85      8.53 o 
   4  24   1        4.10       -3.83      9.01 o 
   5  24   1       23.19       24.05     11.06 o 
  -6  25   1       23.73       10.58     11.31 o 
  -5  25   1      344.76      391.31     36.27 o 
  -4  25   1       12.49       10.58     13.62 o 
  -3  25   1       77.64       77.40     16.34 o 
  -2  25   1      260.26      281.69     59.31 o 
  -1  25   1       17.63       29.13     12.02 o 
   0  25   1      207.50      263.29     36.56 o 
   1  25   1      342.30      368.39     40.92 o 
   2  25   1       76.14       86.87     15.97 o 
   3  25   1      122.17      109.74     25.02 o 
   4  25   1      152.93      125.37     21.19 o 
   5  25   1       24.56       20.20     12.74 o 
  -5  26   1      257.47      289.82     41.41 o 
  -4  26   1        0.39        5.81     12.60 o 
  -3  26   1      352.08      448.54     48.83 o 
  -2  26   1      126.24      151.48     33.32 o 
  -1  26   1       23.25       32.12     14.33 o 
   0  26   1       46.14       38.56     14.98 o 
   1  26   1       13.53        6.86      9.70 o 
   2  26   1        0.93        0.92      8.73 o 
   3  26   1        3.57       28.05     16.04 o 
   4  26   1        4.77       11.58     11.00 o 
   5  26   1       13.51       26.90     15.29 o 
  -4  27   1      174.48      147.45     31.53 o 
  -3  27   1        0.17       -1.47     10.63 o 
  -2  27   1        4.57        4.21     10.34 o 
  -1  27   1        0.05        8.52     11.46 o 
   0  27   1       44.37       57.31     18.32 o 
   1  27   1       54.71       40.27     15.23 o 
   2  27   1       78.39       82.63     19.27 o 
   3  27   1       38.20       -1.82     12.13 o 
   4  27   1      283.92      260.68    106.83 o 
  -4  28   1        0.00        6.57     15.45 o 
  -3  28   1        1.76       -1.67     17.27 o 
  -2  28   1      127.71      118.01     23.49 o 
  -1  28   1      182.00      208.46     28.35 o 
   0  28   1        2.10       -6.79      8.98 o 
   1  28   1      162.64      189.69     34.73 o 
   2  28   1       22.28       -2.82     13.31 o 
   3  28   1       13.65       12.34     14.55 o 
  -3  29   1       78.03       76.13     30.55 o 
  -2  29   1        5.91        4.93     12.96 o 
  -1  29   1       84.49       98.14     21.91 o 
   0  29   1        0.59        2.94     12.06 o 
   1  29   1       10.49        1.45     11.57 o 
   2  29   1        2.73        2.21     14.67 o 
  -2  30   1       86.51      128.34     24.69 o 
  -1  30   1        8.43       13.70     13.57 o 
   0  30   1      166.24      186.69     46.05 o 
   1  30   1       37.94       16.82     14.15 o 
 -10   0   2      137.76      147.94     22.63 o 
  -9   0   2      245.86      231.75     24.48 o 
  -8   0   2      638.97      602.95     29.08 o 
  -7   0   2       20.44       12.99      6.63 o 
  -6   0   2     5915.96     5930.02     53.20 o 
  -5   0   2     1137.07     1063.03     28.84 o 
  -4   0   2    10161.70    11127.13    125.73 o 
  -3   0   2     2537.01     2475.25     65.26 o 
  -2   0   2    10554.90    10385.82     73.46 o 
  -1   0   2     1882.68     1773.74     33.74 o 
   0   0   2     1495.78     1364.48     15.45 o 
   1   0   2      254.81      263.58      5.51 o 
   2   0   2     8424.20     8318.84     59.51 o 
   3   0   2      158.54      151.84      9.56 o 
   4   0   2      100.35       78.58      6.10 o 
   5   0   2        0.03       -4.28      4.28 o 
   6   0   2      169.12      159.16     16.06 o 
   7   0   2      377.00      354.74     33.76 o 
   8   0   2        8.40        8.78     11.46 o 
   9   0   2       48.50       51.92     18.52 o 
 -10   1   2       23.04        5.84      7.77 o 
  -9   1   2      274.29      237.22     16.44 o 
  -8   1   2       78.52       78.30     14.24 o 
  -7   1   2     1249.91     1191.32     21.32 o 
  -6   1   2      432.06      460.92      7.81 o 
  -5   1   2     5746.71     6059.74     41.72 o 
  -4   1   2        2.01       -0.48      2.36 o 
  -3   1   2    15375.94    15633.18    100.57 o 
  -2   1   2     7766.81     7555.23     46.21 o 
  -1   1   2     2436.65     2364.72     15.06 o 
   0   1   2    13544.00    12708.73     51.67 o 
   1   1   2     2048.02     2007.41     11.03 o 
   2   1   2      290.10      254.71      5.24 o 
   3   1   2        0.61        5.96      1.63 o 
   4   1   2     1419.88     1390.37     14.19 o 
   5   1   2      916.61      864.23     19.56 o 
   6   1   2        3.15        4.27      4.01 o 
   7   1   2      129.15      137.13     13.15 o 
   8   1   2      176.05      173.27     17.15 o 
   9   1   2      127.65      120.59     21.51 o 
 -10   2   2      164.17      157.42     16.26 o 
  -9   2   2       54.19       41.19      9.20 o 
  -8   2   2       88.01       92.22      9.28 o 
  -7   2   2        9.77        2.46      3.27 o 
  -6   2   2      108.32      150.97      6.45 o 
  -5   2   2      230.35      233.79      6.68 o 
  -4   2   2     1262.60     1271.76     21.91 o 
  -3   2   2     3830.17     3796.22     40.56 o 
  -2   2   2     5199.28     5089.91     30.33 o 
  -1   2   2     1257.50     1223.71     27.01 o 
   0   2   2     7382.34     6899.26     32.62 o 
   1   2   2      138.92      140.04      3.33 o 
   2   2   2      163.71      148.02      6.17 o 
   3   2   2      888.98      902.40     14.10 o 
   4   2   2      400.06      396.69      7.37 o 
   5   2   2       44.06       45.21      5.76 o 
   6   2   2       11.90       14.25      5.67 o 
   7   2   2        0.11        0.97      4.89 o 
   8   2   2       77.81       53.25     10.71 o 
   9   2   2        3.89        2.95      9.21 o 
 -10   3   2      270.45      281.73     19.82 o 
  -9   3   2       67.45       61.11     10.23 o 
  -8   3   2      530.43      543.27     18.37 o 
  -7   3   2      299.78      347.66     12.36 o 
  -6   3   2       41.04       44.74      3.89 o 
  -5   3   2       55.04       60.68      3.14 o 
  -4   3   2     1582.61     1583.52     15.76 o 
  -3   3   2     1601.06     1567.50     25.93 o 
  -2   3   2      699.84      600.92      7.19 o 
  -1   3   2        0.23       -0.60      2.32 o 
   0   3   2     6762.51     6596.22     36.29 o 
   1   3   2     4277.65     4225.79     21.49 o 
   2   3   2     2095.12     2007.85     17.42 o 
   3   3   2        6.92       11.30      2.03 o 
   4   3   2     4522.58     4687.94     40.41 o 
   5   3   2     1290.45     1281.91     22.20 o 
   6   3   2        2.68        5.13      7.60 o 
   7   3   2      189.55      228.35     17.76 o 
   8   3   2      615.11      579.81     26.54 o 
   9   3   2      433.21      442.03     27.56 o 
 -10   4   2        2.23        3.76      7.53 o 
  -9   4   2       42.96       50.38      9.28 o 
  -8   4   2        3.40       -1.46      4.93 o 
  -7   4   2        2.81       -3.38      3.42 o 
  -6   4   2      107.97       96.88      5.91 o 
  -5   4   2        0.18        0.05      2.25 o 
  -4   4   2     1143.29     1210.81     12.38 o 
  -3   4   2       10.24       14.70      2.07 o 
  -2   4   2      807.70      766.18     11.75 o 
  -1   4   2     7126.19     6930.68     91.25 o 
   0   4   2     1342.72     1249.89     12.17 o 
   1   4   2       10.73       22.91      2.02 o 
   2   4   2     1788.28     1839.25     23.30 o 
   3   4   2      643.99      598.96     10.26 o 
   4   4   2      183.12      207.24      6.88 o 
   5   4   2     1747.38     1780.57     26.73 o 
   6   4   2       89.31       79.37     14.95 o 
   7   4   2       27.13        7.56      6.39 o 
   8   4   2       27.19       21.79      8.99 o 
   9   4   2       39.32       23.55     10.88 o 
 -10   5   2       35.22       43.52     10.93 o 
  -9   5   2        9.63       19.95     11.91 o 
  -8   5   2       50.36       48.37      7.99 o 
  -7   5   2        1.67        2.68      3.83 o 
  -6   5   2        0.06        1.55      3.22 o 
  -5   5   2      312.41      327.25      8.21 o 
  -4   5   2     3308.21     3343.14     24.69 o 
  -3   5   2      937.37      995.81     13.02 o 
  -2   5   2      847.10      865.37     14.05 o 
  -1   5   2      456.83      415.93      7.50 o 
   0   5   2     1570.10     1579.08     15.96 o 
   1   5   2      416.26      391.17      6.91 o 
   2   5   2     2240.22     2253.51     21.74 o 
   3   5   2      121.27      124.69      6.47 o 
   4   5   2       56.07       67.43      5.01 o 
   5   5   2      546.15      530.19     16.24 o 
   6   5   2      434.67      451.41     35.34 o 
   7   5   2        4.81       11.03      6.92 o 
   8   5   2      221.84      221.64     18.39 o 
   9   5   2       42.61       22.97     10.85 o 
 -10   6   2        8.21        2.66      8.14 o 
  -9   6   2        2.21        6.20     15.11 o 
  -8   6   2      140.22      126.29     11.76 o 
  -7   6   2      299.90      266.15     12.61 o 
  -6   6   2      270.75      304.28     19.47 o 
  -5   6   2      300.97      320.94     10.26 o 
  -4   6   2       94.39      108.33      5.42 o 
  -3   6   2       12.04       -0.55      2.27 o 
  -2   6   2     1687.05     1681.02     16.75 o 
  -1   6   2     8745.29     8435.65     49.41 o 
   0   6   2     7249.38     6742.65     62.05 o 
   1   6   2      136.76      165.27      5.16 o 
   2   6   2     1371.21     1319.24     13.79 o 
   3   6   2        0.21        0.01      2.06 o 
   4   6   2      984.12      953.88     15.24 o 
   5   6   2       27.65       26.65     10.40 o 
   6   6   2     1137.86     1107.46     29.59 o 
   7   6   2     1820.83     1795.45     80.12 o 
   8   6   2       90.78       73.42     14.98 o 
   9   6   2      369.80      375.11     29.88 o 
 -10   7   2        1.59       -0.92      7.66 o 
  -9   7   2        0.70       17.77     12.58 o 
  -8   7   2      241.16      260.88     15.98 o 
  -7   7   2      672.25      708.17     19.42 o 
  -6   7   2      309.66      312.21     13.08 o 
  -5   7   2     1193.91     1313.98     17.91 o 
  -4   7   2        6.45        4.35      2.06 o 
  -3   7   2      322.51      278.36      8.82 o 
  -2   7   2      401.68      454.61      9.25 o 
  -1   7   2        7.61       10.21      2.17 o 
   0   7   2      488.14      500.95     11.28 o 
   1   7   2     3334.16     3425.32     28.93 o 
   2   7   2     2706.20     2778.31     24.51 o 
   3   7   2     2164.13     2317.13     19.71 o 
   4   7   2     1406.43     1433.90     19.18 o 
   5   7   2     1456.90     1293.96     26.48 o 
   6   7   2       12.07       11.58      6.02 o 
   7   7   2      108.39      102.75     19.54 o 
   8   7   2      206.98      259.89     41.14 o 
   9   7   2       20.23       14.44     10.68 o 
 -10   8   2       25.62       35.64     19.46 o 
  -9   8   2       19.02       32.33     19.44 o 
  -8   8   2       11.84       19.28     18.26 o 
  -7   8   2       37.54       47.93      7.13 o 
  -6   8   2      176.61      158.99     10.97 o 
  -5   8   2       70.95       76.67      8.94 o 
  -4   8   2      110.65      126.48      7.60 o 
  -3   8   2     1981.09     2126.51     20.77 o 
  -2   8   2     2206.73     2291.59     22.78 o 
  -1   8   2     1080.91     1081.76     14.51 o 
   0   8   2     4796.18     4914.72     32.11 o 
   1   8   2      816.06      800.04     15.47 o 
   2   8   2     1907.95     1918.08     23.73 o 
   3   8   2       10.47        8.06      2.77 o 
   4   8   2        1.53        0.23      3.20 o 
   5   8   2       47.05       37.19     11.91 o 
   6   8   2      338.08      350.46     18.80 o 
   7   8   2       24.21       26.08      7.75 o 
   8   8   2      265.40      276.04     22.60 o 
   9   8   2       99.26      107.39     18.25 o 
 -10   9   2       61.16       65.75     19.23 o 
  -9   9   2       37.09       20.15      7.92 o 
  -8   9   2      573.79      581.05     30.70 o 
  -7   9   2       16.09       16.39      5.55 o 
  -6   9   2      131.78      108.87      9.56 o 
  -5   9   2       15.78       15.23      4.39 o 
  -4   9   2       10.59       26.37      5.29 o 
  -3   9   2     3092.60     3049.48     27.18 o 
  -2   9   2      540.17      576.79     10.93 o 
  -1   9   2     3575.19     3476.08     27.82 o 
   0   9   2      706.06      826.56     14.53 o 
   1   9   2      814.18      897.50     16.85 o 
   2   9   2      867.63      884.59     16.89 o 
   3   9   2       26.77       22.05      5.10 o 
   4   9   2      517.21      498.75     16.36 o 
   5   9   2     1127.24     1027.91     24.95 o 
   6   9   2        8.16        7.08      5.78 o 
   7   9   2       21.89       19.67      7.48 o 
   8   9   2        3.01        3.36     10.06 o 
   9   9   2      137.38      154.51     39.35 o 
  -9  10   2       17.65       22.82     16.43 o 
  -8  10   2      228.74      206.19     16.50 o 
  -7  10   2      260.90      293.48     15.94 o 
  -6  10   2       47.84       23.63      5.71 o 
  -5  10   2      259.99      243.57     10.09 o 
  -4  10   2      891.83      850.01     21.81 o 
  -3  10   2       63.88       62.13      5.46 o 
  -2  10   2      684.60      723.10     14.61 o 
  -1  10   2      682.98      605.48     12.39 o 
   0  10   2     4257.21     4447.48     38.34 o 
   1  10   2      393.91      413.67     10.18 o 
   2  10   2     2360.43     2343.82     24.71 o 
   3  10   2     2711.92     2712.06     31.90 o 
   4  10   2      641.47      643.33     20.27 o 
   5  10   2      558.58      554.11     19.10 o 
   6  10   2     1064.26     1019.31     27.20 o 
   7  10   2      141.48      151.06     21.55 o 
   8  10   2       82.44      104.45     15.85 o 
  -9  11   2        2.25       -2.09      6.45 o 
  -8  11   2        0.05       -4.90      4.90 o 
  -7  11   2        2.42        3.45      4.79 o 
  -6  11   2      257.86      203.49     13.76 o 
  -5  11   2      200.10      188.99      9.92 o 
  -4  11   2      132.81      130.77      7.87 o 
  -3  11   2     1692.99     1701.45     21.91 o 
  -2  11   2      678.72      742.00     13.08 o 
  -1  11   2     1799.53     1966.58     25.59 o 
   0  11   2       20.00       17.25      3.39 o 
   1  11   2      253.08      314.90      9.47 o 
   2  11   2      205.24      167.14      5.42 o 
   3  11   2       56.07       37.77      5.70 o 
   4  11   2      969.83      947.59     26.12 o 
   5  11   2        0.24        5.07      4.46 o 
   6  11   2       58.50       69.48     11.74 o 
   7  11   2      366.69      374.48     24.41 o 
   8  11   2       54.98       62.45     26.03 o 
  -9  12   2        9.50        1.08      7.88 o 
  -8  12   2        7.74        7.09      7.20 o 
  -7  12   2      151.21      156.82     13.20 o 
  -6  12   2       17.44        9.13      3.91 o 
  -5  12   2      632.07      622.85     14.31 o 
  -4  12   2      519.26      531.52     13.64 o 
  -3  12   2      788.02      798.97     15.88 o 
  -2  12   2      189.38      263.67      7.53 o 
  -1  12   2     1844.23     2057.82     27.30 o 
   0  12   2       46.11       46.71      4.96 o 
   1  12   2     3356.83     3443.36     32.64 o 
   2  12   2      605.20      571.92     10.08 o 
   3  12   2     1294.21     1302.00     23.93 o 
   4  12   2       18.25       24.35      6.76 o 
   5  12   2       48.74       39.76      7.00 o 
   6  12   2       79.64       91.15     12.38 o 
   7  12   2      167.76      148.64     16.73 o 
   8  12   2       41.57       34.66     11.14 o 
  -9  13   2      228.27      252.69     23.54 o 
  -8  13   2       89.41       94.21     11.67 o 
  -7  13   2      257.21      248.68     20.90 o 
  -6  13   2       33.82       23.88      6.38 o 
  -5  13   2        0.53        9.20      4.75 o 
  -4  13   2       38.18       27.39      5.89 o 
  -3  13   2     2762.75     2673.27     36.72 o 
  -2  13   2      188.76      187.38      7.53 o 
  -1  13   2     1020.11     1132.89     21.77 o 
   0  13   2      108.81      131.76      8.25 o 
   1  13   2      286.81      282.04      9.93 o 
   2  13   2     2648.72     2630.01     34.55 o 
   3  13   2       34.89       22.71      6.53 o 
   4  13   2      929.09      899.09     27.19 o 
   5  13   2      266.62      277.86     17.43 o 
   6  13   2      195.35      194.09     15.70 o 
   7  13   2       24.51       13.62      8.22 o 
   8  13   2      702.77      790.18     36.44 o 
  -9  14   2      120.47      116.57     16.33 o 
  -8  14   2      110.38      124.26     13.09 o 
  -7  14   2       99.56       94.60     11.24 o 
  -6  14   2        3.04        3.91      4.54 o 
  -5  14   2       20.72        9.40      4.84 o 
  -4  14   2       16.46       24.70      5.33 o 
  -3  14   2     1017.29     1002.02     23.31 o 
  -2  14   2      109.67      113.65      9.87 o 
  -1  14   2       51.24       42.27      5.60 o 
   0  14   2      414.79      381.53     11.97 o 
   1  14   2        7.75        5.97      3.34 o 
   2  14   2      676.58      660.89     15.56 o 
   3  14   2      521.91      554.16     17.09 o 
   4  14   2      236.53      188.34     15.73 o 
   5  14   2       10.03       11.78      5.55 o 
   6  14   2       17.10       17.06      6.91 o 
   7  14   2       10.56       10.18      8.04 o 
   8  14   2       32.28       42.93     12.57 o 
  -9  15   2      459.84      563.31     30.94 o 
  -8  15   2      156.52      146.99     14.71 o 
  -7  15   2       44.27       24.13      7.17 o 
  -6  15   2        0.24        7.53      7.50 o 
  -5  15   2      203.41      208.80     14.26 o 
  -4  15   2      438.93      501.26     18.82 o 
  -3  15   2      234.62      209.99     13.82 o 
  -2  15   2       75.65       82.50     12.72 o 
  -1  15   2       24.52       16.41      5.68 o 
   0  15   2       28.78       27.17      4.69 o 
   1  15   2       26.14       33.52      5.55 o 
   2  15   2      230.83      245.51     13.43 o 
   3  15   2      445.51      458.49     16.36 o 
   4  15   2      316.27      343.62     21.72 o 
   5  15   2      209.20      201.60     15.82 o 
   6  15   2      199.70      175.45     16.41 o 
   7  15   2      130.72      127.56     28.36 o 
   8  15   2      192.63      268.88     36.40 o 
  -9  16   2        2.35       -0.52      9.02 o 
  -8  16   2      198.99      211.81     17.90 o 
  -7  16   2       17.97       20.81      7.16 o 
  -6  16   2      372.52      372.20     24.07 o 
  -5  16   2       74.56       79.31     16.99 o 
  -4  16   2        4.72       -1.02      4.79 o 
  -3  16   2       60.90       60.05      8.26 o 
  -2  16   2     1103.82     1153.03     26.31 o 
  -1  16   2       30.90       32.41      6.14 o 
   0  16   2      838.85      844.16     18.68 o 
   1  16   2      275.90      274.58     13.65 o 
   2  16   2        0.07       -2.76      3.44 o 
   3  16   2      136.61      141.45     14.30 o 
   4  16   2       66.50       64.62     10.70 o 
   5  16   2     1047.38     1000.46     32.26 o 
   6  16   2       90.48      100.35     12.41 o 
   7  16   2      835.32      933.05     39.93 o 
   8  16   2       32.50       22.09     12.55 o 
  -8  17   2       48.35       28.74      9.16 o 
  -7  17   2       75.38       72.36     11.13 o 
  -6  17   2      444.10      454.63     21.27 o 
  -5  17   2      487.64      539.45     23.80 o 
  -4  17   2      487.39      478.55     38.53 o 
  -3  17   2       12.12       11.92      5.31 o 
  -2  17   2     1613.49     1604.34     36.20 o 
  -1  17   2      640.27      646.63     20.61 o 
   0  17   2     2696.89     2659.33     37.36 o 
   1  17   2     4571.73     4327.39     52.44 o 
   2  17   2      440.62      450.42     17.33 o 
   3  17   2      381.92      310.68     21.17 o 
   4  17   2      561.52      608.43     25.44 o 
   5  17   2       62.50       84.94     12.63 o 
   6  17   2       34.64       26.58      8.24 o 
   7  17   2        1.11        1.90      9.42 o 
  -8  18   2       30.70       28.49      9.82 o 
  -7  18   2        0.87       -2.04      6.19 o 
  -6  18   2       10.83        4.96      6.36 o 
  -5  18   2      222.28      256.63     28.68 o 
  -4  18   2      115.08       92.87     10.48 o 
  -3  18   2      183.53      143.94     20.29 o 
  -2  18   2        3.81        3.71      5.29 o 
  -1  18   2       18.81       40.05      7.64 o 
   0  18   2        0.30        5.77      5.27 o 
   1  18   2      255.94      254.90     21.95 o 
   2  18   2      600.68      577.86     19.99 o 
   3  18   2      231.92      226.48     18.73 o 
   4  18   2       49.20       50.07     10.36 o 
   5  18   2        2.51        6.70      6.87 o 
   6  18   2       38.95       36.09      9.40 o 
   7  18   2        1.44       -4.24     12.95 o 
  -8  19   2       26.05       13.35     12.89 o 
  -7  19   2       11.04       16.88      7.79 o 
  -6  19   2       31.50       31.26      9.26 o 
  -5  19   2      426.27      414.57     26.14 o 
  -4  19   2      757.93      800.18     31.13 o 
  -3  19   2       92.87       86.06     12.24 o 
  -2  19   2      191.86      206.01     17.27 o 
  -1  19   2      526.47      491.29     19.56 o 
   0  19   2       28.91       25.10      7.53 o 
   1  19   2      117.19       76.91     11.03 o 
   2  19   2       13.09       21.55      5.96 o 
   3  19   2      772.04      785.31     30.83 o 
   4  19   2      526.37      592.81     28.77 o 
   5  19   2      514.68      534.35     28.54 o 
   6  19   2        3.99        8.17      9.46 o 
   7  19   2       51.54       81.91     16.98 o 
  -8  20   2       19.54        0.49     15.10 o 
  -7  20   2       56.83       30.23     10.26 o 
  -6  20   2        5.14        3.57      7.44 o 
  -5  20   2      469.72      492.27     27.22 o 
  -4  20   2       11.21        1.11      5.48 o 
  -3  20   2       75.75       83.84     12.35 o 
  -2  20   2      284.38      262.36     19.54 o 
  -1  20   2      377.29      425.16     36.07 o 
   0  20   2       10.18        5.26      6.59 o 
   1  20   2      640.97      632.92     24.79 o 
   2  20   2       62.84       54.51      8.84 o 
   3  20   2       78.98       59.95     11.27 o 
   4  20   2        0.27        4.98      6.41 o 
   5  20   2       21.31       14.87      7.79 o 
   6  20   2       25.15       27.29     10.55 o 
   7  20   2       30.45       10.44     12.96 o 
  -7  21   2      147.01      147.42     18.06 o 
  -6  21   2       29.14       17.21      9.26 o 
  -5  21   2        8.66        3.39      6.77 o 
  -4  21   2       20.88       10.61      7.15 o 
  -3  21   2      802.84      831.21     30.29 o 
  -2  21   2       22.97       22.23      8.83 o 
  -1  21   2      449.52      452.72     27.09 o 
   0  21   2        9.42        4.50      6.45 o 
   1  21   2        6.49        2.29      6.12 o 
   2  21   2      777.17      857.90     29.91 o 
   3  21   2        4.98        9.15      7.21 o 
   4  21   2      322.13      304.24     31.30 o 
   5  21   2      217.22      254.09     23.00 o 
   6  21   2        0.31       -7.33      7.33 o 
  -7  22   2        1.19        5.74      9.07 o 
  -6  22   2       43.37       28.82     10.11 o 
  -5  22   2       31.39       19.41      9.81 o 
  -4  22   2      373.75      404.79     26.56 o 
  -3  22   2       65.65       54.52     10.98 o 
  -2  22   2       80.45       79.33     14.41 o 
  -1  22   2        4.45        0.98      6.93 o 
   0  22   2      243.19      239.83     23.32 o 
   1  22   2       81.09       61.82     13.31 o 
   2  22   2       47.76       40.97     10.05 o 
   3  22   2       46.95       51.88     13.47 o 
   4  22   2      156.55      175.59     19.07 o 
   5  22   2        0.14       -1.90      7.49 o 
   6  22   2      170.12      176.78     24.33 o 
  -7  23   2      187.70      226.29     24.91 o 
  -6  23   2        0.06       -4.71      8.16 o 
  -5  23   2      207.55      152.97     22.82 o 
  -4  23   2      191.38      182.28     18.69 o 
  -3  23   2       65.30       62.33     13.91 o 
  -2  23   2       17.71       19.37      9.71 o 
  -1  23   2      315.71      324.57     31.10 o 
   0  23   2       25.10        6.97      8.85 o 
   1  23   2       24.46       21.99     10.22 o 
   2  23   2       29.65       24.76     11.25 o 
   3  23   2       48.81       15.30     11.15 o 
   4  23   2       92.89       97.74     21.42 o 
   5  23   2       25.47       16.52      9.93 o 
   6  23   2        4.34        4.56     10.65 o 
  -6  24   2        2.19       -9.04      9.04 o 
  -5  24   2      399.25      486.60     38.57 o 
  -4  24   2      280.04      283.30     29.81 o 
  -3  24   2        3.07       -6.21      7.32 o 
  -2  24   2       77.67       60.83     13.61 o 
  -1  24   2       58.94       74.05     16.77 o 
   0  24   2        7.82        5.07      9.09 o 
   1  24   2      136.98      156.47     20.58 o 
   2  24   2      111.44      107.11     17.37 o 
   3  24   2       85.36       93.07     19.38 o 
   4  24   2       11.05        9.32     11.07 o 
   5  24   2        1.31       -3.18      9.87 o 
  -6  25   2       78.92       67.03     18.44 o 
  -5  25   2        5.83       23.37     13.08 o 
  -4  25   2      100.07      120.25     26.72 o 
  -3  25   2        1.28       -2.55      7.76 o 
  -2  25   2        5.38        5.82      9.10 o 
  -1  25   2       56.32       43.98     33.75 o 
   0  25   2        0.08       12.14     10.31 o 
   1  25   2       17.63        5.17      9.12 o 
   2  25   2       30.69       25.71     15.10 o 
   3  25   2       12.61       28.30     20.00 o 
   4  25   2       24.39       10.96     11.24 o 
   5  25   2       82.63       77.36     18.96 o 
  -5  26   2       11.45       15.38     15.07 o 
  -4  26   2        2.27       12.04     14.38 o 
  -3  26   2        0.42        7.37      9.80 o 
  -2  26   2        0.12       -6.63      8.68 o 
  -1  26   2       13.80       12.09     11.11 o 
   0  26   2       44.36       42.37     14.90 o 
   1  26   2       37.67       37.85     14.88 o 
   2  26   2       98.09      104.26     24.84 o 
   3  26   2      337.00      346.06     43.56 o 
   4  26   2        9.56       15.95     12.62 o 
  -5  27   2       51.52       71.14     26.00 o 
  -4  27   2      116.60      128.14     32.72 o 
  -3  27   2      128.26      140.69     20.98 o 
  -2  27   2       36.89       46.65     18.67 o 
  -1  27   2       57.73       31.81     14.16 o 
   0  27   2      216.39      175.66     26.54 o 
   1  27   2       96.56       87.28     19.09 o 
   2  27   2        2.12       -3.93     12.24 o 
   3  27   2       69.28       57.05     29.53 o 
   4  27   2       96.10       73.02     24.67 o 
  -4  28   2       75.74      135.59     31.46 o 
  -3  28   2       14.35        5.08     13.51 o 
  -2  28   2       30.59       12.98     12.56 o 
  -1  28   2        1.02       10.34     12.24 o 
   0  28   2       12.00       10.84     11.74 o 
   1  28   2      183.61      190.10     27.76 o 
   2  28   2       16.78        1.42     15.79 o 
   3  28   2       32.36       26.40     17.31 o 
  -3  29   2       30.55       10.44     13.55 o 
  -2  29   2        3.30        0.60     10.95 o 
  -1  29   2       63.07       72.40     20.04 o 
   0  29   2        2.57        6.55     12.91 o 
   1  29   2       27.09       36.23     16.27 o 
   2  29   2       13.40       22.81     21.50 o 
  -2  30   2        0.59       11.65     13.98 o 
  -1  30   2      212.98      233.73     43.41 o 
   0  30   2      312.64      376.85     40.35 o 
   1  30   2      133.89      112.62     33.77 o 
 -10   1   3      162.91      173.48     24.72 o 
  -9   1   3       64.90       75.35     14.23 o 
  -8   1   3       41.21       25.14      5.84 o 
  -7   1   3       85.96      129.22      7.11 o 
  -6   1   3      974.81      939.47     23.16 o 
  -5   1   3      934.35      954.57     21.50 o 
  -4   1   3     2401.70     2477.22     36.71 o 
  -3   1   3      139.53      165.93      8.71 o 
  -2   1   3       78.22       70.32      2.69 o 
  -1   1   3    15782.21    14968.59    101.85 o 
   0   1   3      377.69      414.10      5.58 o 
   1   1   3      944.03      892.71      8.57 o 
   2   1   3      111.74      125.62      3.42 o 
   3   1   3      805.87      867.90     14.12 o 
   4   1   3     1109.31     1084.99     12.65 o 
   5   1   3     1625.95     1515.40     27.54 o 
   6   1   3        6.46        8.63      6.85 o 
   7   1   3       42.82       44.14      9.81 o 
   8   1   3      487.13      473.17     25.89 o 
   9   1   3       14.74       19.25     11.09 o 
 -10   2   3      714.81      708.50     25.22 o 
  -9   2   3       29.27       18.95      6.96 o 
  -8   2   3      598.44      633.59     30.94 o 
  -7   2   3     1970.64     1965.93     18.82 o 
  -6   2   3       56.19       52.53      4.23 o 
  -5   2   3      700.84      739.15     18.97 o 
  -4   2   3     1254.78     1318.28     26.39 o 
  -3   2   3      402.50      328.29     11.86 o 
  -2   2   3     6919.06     6710.21     30.26 o 
  -1   2   3     3964.21     3877.01     33.94 o 
   0   2   3     7830.15     7531.97     34.30 o 
   1   2   3     3559.86     3327.05     18.26 o 
   2   2   3     1150.26     1219.93     12.27 o 
   3   2   3      464.52      445.07      7.83 o 
   4   2   3      450.63      451.98     10.01 o 
   5   2   3       37.37       36.98      6.29 o 
   6   2   3        0.52       -0.17      4.74 o 
   7   2   3      188.61      244.80     33.10 o 
   8   2   3        6.62        1.65      7.41 o 
   9   2   3        0.06        1.23      9.20 o 
 -10   3   3        0.21        5.09      6.70 o 
  -9   3   3      151.13      180.64     14.66 o 
  -8   3   3       63.66       57.58      7.09 o 
  -7   3   3      151.80      170.93      6.94 o 
  -6   3   3      137.62      160.16      6.93 o 
  -5   3   3      121.08      149.70      5.68 o 
  -4   3   3      159.57      169.32     10.09 o 
  -3   3   3      114.64      125.58      6.10 o 
  -2   3   3     5753.32     5714.94     33.90 o 
  -1   3   3      159.90      212.22      6.44 o 
   0   3   3       84.62       93.12      3.71 o 
   1   3   3      223.45      228.95      4.42 o 
   2   3   3       58.09       64.59      4.60 o 
   3   3   3      381.95      445.84      8.64 o 
   4   3   3        5.21        4.85      2.36 o 
   5   3   3     1848.17     1822.43     32.73 o 
   6   3   3        5.24        3.90      6.58 o 
   7   3   3      209.04      242.81     36.20 o 
   8   3   3       11.66       13.74      8.79 o 
   9   3   3        6.92       -6.34      8.37 o 
 -10   4   3        2.13        3.08      6.95 o 
  -9   4   3       19.33       37.49     27.06 o 
  -8   4   3      263.26      227.25     18.50 o 
  -7   4   3      479.77      461.60     16.13 o 
  -6   4   3     1042.20     1102.45     13.65 o 
  -5   4   3      549.46      521.65     13.75 o 
  -4   4   3     4813.14     4917.05     44.87 o 
  -3   4   3      685.31      687.10      9.05 o 
  -2   4   3      161.40      168.99     12.46 o 
  -1   4   3     3601.33     3480.77     23.44 o 
   0   4   3      874.95      798.44      9.90 o 
   1   4   3       39.65       33.48      3.23 o 
   2   4   3      168.53      218.21      5.96 o 
   3   4   3      176.03      208.61      7.41 o 
   4   4   3       66.92       95.10      7.24 o 
   5   4   3      224.73      217.96     13.96 o 
   6   4   3      606.83      569.46     27.01 o 
   7   4   3        7.90       20.69     11.34 o 
   8   4   3       21.90        6.91      9.12 o 
   9   4   3       27.57       36.19     12.22 o 
 -10   5   3      113.24      105.89     13.79 o 
  -9   5   3     1016.84     1101.05     38.29 o 
  -8   5   3      357.95      352.07     15.21 o 
  -7   5   3       34.28       33.63      7.40 o 
  -6   5   3      482.29      450.63      9.80 o 
  -5   5   3     2579.81     2612.51     21.70 o 
  -4   5   3     2915.46     2971.12     42.99 o 
  -3   5   3     4417.30     4555.00     29.43 o 
  -2   5   3    10336.95    10203.17    137.60 o 
  -1   5   3      908.01      832.68     11.59 o 
   0   5   3       77.85      106.79      4.62 o 
   1   5   3     1907.71     2035.09     17.34 o 
   2   5   3     2891.64     2818.01     23.13 o 
   3   5   3     1580.93     1531.98     19.39 o 
   4   5   3       42.04       37.66      5.06 o 
   5   5   3        5.64        7.27      5.68 o 
   6   5   3       21.15       29.18      9.88 o 
   7   5   3      230.67      220.32     32.51 o 
   8   5   3        3.72        7.12      8.10 o 
   9   5   3        0.54       -1.49      8.63 o 
 -10   6   3      155.74      163.23     16.97 o 
  -9   6   3       26.25       43.16     10.89 o 
  -8   6   3        0.17        6.63      4.77 o 
  -7   6   3       75.92      108.80      8.72 o 
  -6   6   3      549.04      575.59     15.23 o 
  -5   6   3       12.72       13.76      2.69 o 
  -4   6   3      557.49      554.53     12.67 o 
  -3   6   3      628.09      590.02     11.26 o 
  -2   6   3       52.91       56.20      4.66 o 
  -1   6   3     4179.36     4180.58     48.78 o 
   0   6   3     3530.41     3444.17     27.47 o 
   1   6   3     2720.12     2729.82     27.64 o 
   2   6   3      258.00      293.15      7.93 o 
   3   6   3     1237.99     1244.91     17.64 o 
   4   6   3       76.00       73.59      5.97 o 
   5   6   3      374.51      339.17     14.95 o 
   6   6   3       59.34       52.92      9.05 o 
   7   6   3       17.64       26.41      7.91 o 
   8   6   3      119.40      119.31     29.31 o 
   9   6   3        0.79       -4.76      9.36 o 
 -10   7   3        4.61        3.12      7.35 o 
  -9   7   3      280.59      287.79     28.03 o 
  -8   7   3        2.57       -0.37      4.56 o 
  -7   7   3        8.71       -2.14      4.47 o 
  -6   7   3        0.01        0.23      3.20 o 
  -5   7   3        1.15        4.38      2.62 o 
  -4   7   3     1785.59     1770.90     21.30 o 
  -3   7   3       23.60       33.90      4.24 o 
  -2   7   3     2002.96     2043.38     31.19 o 
  -1   7   3     2683.06     2678.81     22.57 o 
   0   7   3       71.05       69.91      4.49 o 
   1   7   3       65.98       74.69      4.00 o 
   2   7   3      787.21      797.15     12.30 o 
   3   7   3      236.40      230.29     10.21 o 
   4   7   3       27.16       14.74      4.88 o 
   5   7   3      105.89       91.78     11.52 o 
   6   7   3        3.69        5.82      5.47 o 
   7   7   3        2.67        8.43      6.37 o 
   8   7   3       64.83       95.22     46.32 o 
 -10   8   3       27.22       66.11     40.66 o 
  -9   8   3        4.09        3.69      6.07 o 
  -8   8   3      241.74      270.80     14.93 o 
  -7   8   3      182.82      211.34     12.30 o 
  -6   8   3       32.22       24.47      5.06 o 
  -5   8   3      172.38      194.16      9.38 o 
  -4   8   3      362.94      374.97     15.62 o 
  -3   8   3       96.66       95.39      5.36 o 
  -2   8   3       20.40       20.21      4.36 o 
  -1   8   3     1217.64     1237.53     16.12 o 
   0   8   3      238.09      206.17      7.62 o 
   1   8   3       27.13       13.89      2.57 o 
   2   8   3        0.71        1.65      1.88 o 
   3   8   3      238.86      264.96     11.58 o 
   4   8   3      158.82      155.20     11.39 o 
   5   8   3     1301.50     1250.34     27.65 o 
   6   8   3       18.49       24.86      7.54 o 
   7   8   3       43.02       58.01     13.34 o 
   8   8   3      160.75      194.38     25.27 o 
 -10   9   3      138.84      162.30     25.72 o 
  -9   9   3      465.77      502.38     22.38 o 
  -8   9   3      165.69      168.64     17.44 o 
  -7   9   3        5.20        2.61      4.37 o 
  -6   9   3       73.50       78.73      8.72 o 
  -5   9   3     3461.69     3460.73     52.86 o 
  -4   9   3     4251.09     4343.61     34.65 o 
  -3   9   3      673.66      724.26     13.41 o 
  -2   9   3    13762.67    14197.63    117.74 o 
  -1   9   3      984.67      957.21     13.47 o 
   0   9   3      451.15      483.50     11.54 o 
   1   9   3      183.69      174.96      6.93 o 
   2   9   3      253.50      212.33      8.03 o 
   3   9   3      598.07      533.50     14.68 o 
   4   9   3        5.38       -1.24      3.72 o 
   5   9   3        1.53       -2.38      4.62 o 
   6   9   3      170.99      157.12     19.60 o 
   7   9   3      266.01      260.82     20.44 o 
   8   9   3      210.39      187.95     22.75 o 
 -10  10   3       22.32       49.83     34.68 o 
  -9  10   3       47.55       50.80     11.12 o 
  -8  10   3       38.95       31.67      8.93 o 
  -7  10   3      103.09      100.64     10.19 o 
  -6  10   3        0.00        0.82      6.93 o 
  -5  10   3      210.54      187.49     13.85 o 
  -4  10   3       62.17       68.17      6.47 o 
  -3  10   3      135.86      142.48      7.40 o 
  -2  10   3     1561.95     1549.37     14.73 o 
  -1  10   3     1186.60     1283.21     19.23 o 
   0  10   3     1580.56     1649.08     22.83 o 
   1  10   3      235.24      285.20     17.10 o 
   2  10   3      832.87      813.40     10.69 o 
   3  10   3        1.32        7.57      4.56 o 
   4  10   3        1.49        1.02      4.14 o 
   5  10   3      120.97      118.05     11.38 o 
   6  10   3        1.51        9.18      8.51 o 
   7  10   3        2.72        8.71     11.65 o 
   8  10   3       10.30       15.85     23.88 o 
 -10  11   3       10.23       -2.33      8.50 o 
  -9  11   3      574.93      650.92     26.10 o 
  -8  11   3      243.06      241.01     16.16 o 
  -7  11   3       95.28       83.75      9.56 o 
  -6  11   3     1087.82     1119.41     25.73 o 
  -5  11   3      447.87      411.61     11.97 o 
  -4  11   3        5.82       -0.08      3.04 o 
  -3  11   3       17.96       13.22      3.71 o 
  -2  11   3      236.85      212.16      6.89 o 
  -1  11   3     1116.32     1029.37     17.17 o 
   0  11   3      947.84     1039.31     18.31 o 
   1  11   3       55.46       70.08      6.23 o 
   2  11   3      789.78      745.67     15.23 o 
   3  11   3      346.19      330.01     16.69 o 
   4  11   3      166.34      152.62     12.07 o 
   5  11   3       30.82       18.74      6.13 o 
   6  11   3      403.12      440.07     23.25 o 
   7  11   3      199.68      216.93     19.77 o 
   8  11   3       16.95       27.37     22.98 o 
  -9  12   3        4.45       11.06      7.45 o 
  -8  12   3       71.92       56.29     10.51 o 
  -7  12   3      475.66      454.29     18.89 o 
  -6  12   3        0.06       -1.26      3.20 o 
  -5  12   3      266.78      262.61     12.25 o 
  -4  12   3       14.43        9.83      3.59 o 
  -3  12   3      339.43      300.94      9.81 o 
  -2  12   3      331.09      344.09     13.47 o 
  -1  12   3      804.63      819.26     16.02 o 
   0  12   3     1936.87     1871.63     24.41 o 
   1  12   3      280.37      253.04     11.73 o 
   2  12   3        7.68       15.17      3.21 o 
   3  12   3        0.81        1.46      4.04 o 
   4  12   3       23.19       20.21      6.82 o 
   5  12   3      243.26      227.93     15.89 o 
   6  12   3      134.10      116.77     14.30 o 
   7  12   3      256.89      249.67     21.31 o 
   8  12   3      249.70      256.82     26.88 o 
  -9  13   3        0.23        3.43      6.83 o 
  -8  13   3      410.72      405.72     26.47 o 
  -7  13   3        3.42        2.03      4.92 o 
  -6  13   3      220.30      196.20     10.88 o 
  -5  13   3      432.09      442.42     13.98 o 
  -4  13   3      131.90      115.08      8.40 o 
  -3  13   3       81.94       64.78      6.74 o 
  -2  13   3      432.33      448.35     15.39 o 
  -1  13   3     1770.12     1788.52     26.92 o 
   0  13   3       98.59      102.00      7.49 o 
   1  13   3     2336.96     2332.81     28.22 o 
   2  13   3       89.95       83.99      6.96 o 
   3  13   3       52.06       67.00      9.77 o 
   4  13   3       52.62       35.64      8.12 o 
   5  13   3       25.63        5.76      4.01 o 
   6  13   3      283.09      279.43     25.66 o 
   7  13   3      297.06      317.94     24.24 o 
   8  13   3       18.70       31.66     21.74 o 
  -9  14   3        4.06       17.71     26.37 o 
  -8  14   3        0.45        9.08      9.02 o 
  -7  14   3      143.85      139.45     13.71 o 
  -6  14   3       32.52       28.93      9.00 o 
  -5  14   3        3.08        7.61      6.69 o 
  -4  14   3       10.63        6.87      6.22 o 
  -3  14   3      527.87      518.18     25.28 o 
  -2  14   3      977.69      960.99     23.24 o 
  -1  14   3        8.70       14.68      3.96 o 
   0  14   3     1549.10     1462.83     28.86 o 
   1  14   3     2527.94     2592.89     33.54 o 
   2  14   3      431.55      441.26     15.80 o 
   3  14   3      233.29      221.28     16.73 o 
   4  14   3      302.49      306.17     20.24 o 
   5  14   3       19.55       16.86      7.04 o 
   6  14   3        0.03        7.29      8.45 o 
   7  14   3       47.60       39.23     11.77 o 
   8  14   3       83.65      131.88     46.61 o 
  -9  15   3      260.01      253.82     39.82 o 
  -8  15   3      146.60      131.29     13.59 o 
  -7  15   3      335.83      342.47     20.40 o 
  -6  15   3      237.12      242.11     16.63 o 
  -5  15   3      293.16      286.66     28.52 o 
  -4  15   3      679.93      652.97     20.28 o 
  -3  15   3       85.35       67.85      9.85 o 
  -2  15   3      483.98      482.57     17.10 o 
  -1  15   3        1.37        0.71      3.23 o 
   0  15   3      864.49      834.89     18.22 o 
   1  15   3     1195.33     1156.56     22.99 o 
   2  15   3      863.75      886.98     22.30 o 
   3  15   3     4377.28     4223.11    122.25 o 
   4  15   3       63.95       64.05     10.84 o 
   5  15   3     1508.41     1555.30     36.53 o 
   6  15   3      168.82      166.91     17.97 o 
   7  15   3       29.32       28.99     10.70 o 
  -9  16   3        7.55        6.12     10.31 o 
  -8  16   3      183.03      153.07     22.50 o 
  -7  16   3      144.49      163.04     14.70 o 
  -6  16   3       19.39       10.11      5.88 o 
  -5  16   3       43.40       45.96      8.66 o 
  -4  16   3      603.55      628.77     20.64 o 
  -3  16   3      154.08      155.64     14.26 o 
  -2  16   3       20.14       19.52      5.96 o 
  -1  16   3      243.22      271.59     16.37 o 
   0  16   3      414.87      420.00     15.90 o 
   1  16   3        3.84        2.02      4.92 o 
   2  16   3      858.52      854.24     22.79 o 
   3  16   3      475.43      475.08     22.27 o 
   4  16   3        6.19        4.87      5.86 o 
   5  16   3        2.17       -3.43      4.89 o 
   6  16   3        4.81       10.54      9.23 o 
   7  16   3       31.00       20.31     10.74 o 
  -8  17   3       44.96       46.95     10.89 o 
  -7  17   3      142.93      144.91     14.31 o 
  -6  17   3        9.27        9.80      6.20 o 
  -5  17   3       74.21       83.93     10.29 o 
  -4  17   3      330.85      353.05     23.17 o 
  -3  17   3       67.28       77.92     10.86 o 
  -2  17   3        0.40        3.92      5.72 o 
  -1  17   3      212.13      213.44     15.00 o 
   0  17   3      266.60      276.45     15.80 o 
   1  17   3        4.00        6.00      4.62 o 
   2  17   3      436.27      404.96     17.39 o 
   3  17   3        1.94       -2.10      5.05 o 
   4  17   3        2.95       -0.74      6.43 o 
   5  17   3       24.06       15.28      7.03 o 
   6  17   3       17.21       21.39     12.45 o 
   7  17   3      203.01      180.50     22.93 o 
  -8  18   3       83.66       94.85     14.81 o 
  -7  18   3      262.90      251.26     19.09 o 
  -6  18   3      322.50      370.65     22.25 o 
  -5  18   3       17.88       13.17      6.40 o 
  -4  18   3     1742.91     1738.67     41.35 o 
  -3  18   3      391.78      341.45     22.08 o 
  -2  18   3       41.33       36.25      8.32 o 
  -1  18   3        5.48        3.29      4.75 o 
   0  18   3      202.14      204.95     14.92 o 
   1  18   3     1294.11     1364.94     30.21 o 
   2  18   3        9.63        7.75      6.47 o 
   3  18   3      559.53      527.83     24.04 o 
   4  18   3      215.63      205.46     18.97 o 
   5  18   3      110.65       99.49     14.60 o 
   6  18   3       13.16       21.53      8.74 o 
   7  18   3      255.04      272.96     31.00 o 
  -8  19   3        1.61        3.86      7.84 o 
  -7  19   3        4.63        5.62      6.72 o 
  -6  19   3       12.37       13.67      8.21 o 
  -5  19   3      354.33      365.63     23.73 o 
  -4  19   3      114.54      144.83     15.50 o 
  -3  19   3       11.89        4.51      5.44 o 
  -2  19   3       10.23        5.33      6.42 o 
  -1  19   3      572.17      613.48     24.89 o 
   0  19   3      814.95      781.46     31.35 o 
   1  19   3      150.50      171.37     15.61 o 
   2  19   3      305.46      303.59     17.11 o 
   3  19   3      466.91      467.25     26.72 o 
   4  19   3        1.56       -1.12      6.28 o 
   5  19   3       92.10       76.80     14.82 o 
   6  19   3       30.79       23.82     10.34 o 
   7  19   3       25.30       -3.38     12.66 o 
  -8  20   3       99.63      106.23     16.95 o 
  -7  20   3        1.97       -2.86      7.45 o 
  -6  20   3      104.17       84.42     13.77 o 
  -5  20   3       19.66       13.74      9.41 o 
  -4  20   3        5.14        4.47      6.32 o 
  -3  20   3        5.81       17.70      7.21 o 
  -2  20   3      174.34      169.93     16.48 o 
  -1  20   3        2.45       12.45      6.53 o 
   0  20   3       40.87       30.98     10.68 o 
   1  20   3       56.22       33.11      8.60 o 
   2  20   3       22.82       21.71      7.45 o 
   3  20   3      105.85      117.56     14.75 o 
   4  20   3       68.94       61.10     15.35 o 
   5  20   3       99.78      100.33     15.52 o 
   6  20   3      392.93      451.27     30.79 o 
  -7  21   3       26.66       34.10     10.45 o 
  -6  21   3        2.05       -4.04      6.94 o 
  -5  21   3      235.19      246.44     26.65 o 
  -4  21   3      118.35       79.08     22.96 o 
  -3  21   3        0.97        2.15      6.52 o 
  -2  21   3      766.36      780.95     29.08 o 
  -1  21   3     1100.50     1105.13     39.13 o 
   0  21   3       76.95       97.76     15.23 o 
   1  21   3      219.77      210.86     21.69 o 
   2  21   3       62.40       80.46     14.91 o 
   3  21   3      484.37      548.14     31.34 o 
   4  21   3      164.94      167.71     18.54 o 
   5  21   3      140.80      145.18     21.67 o 
   6  21   3      133.88      134.72     18.13 o 
  -7  22   3       40.62       30.01     11.43 o 
  -6  22   3       31.09       27.95     12.42 o 
  -5  22   3       19.60       17.50     11.25 o 
  -4  22   3       13.75        9.21      7.24 o 
  -3  22   3      298.37      316.64     23.48 o 
  -2  22   3      232.45      229.80     23.52 o 
  -1  22   3       39.97       44.89     12.77 o 
   0  22   3     1171.24     1265.99     43.06 o 
   1  22   3        0.92       -0.11      6.46 o 
   2  22   3        1.57       -3.85      6.69 o 
   3  22   3       27.98       37.58     11.77 o 
   4  22   3      136.84      141.34     17.63 o 
   5  22   3       90.98       78.20     16.47 o 
   6  22   3      158.95      157.21     21.53 o 
  -7  23   3      129.38      170.53     27.70 o 
  -6  23   3        1.88        2.81      9.76 o 
  -5  23   3       19.21       14.06     11.13 o 
  -4  23   3       37.05       28.55      9.93 o 
  -3  23   3      186.54      180.82     22.23 o 
  -2  23   3       74.77       59.97     17.09 o 
  -1  23   3        0.14        0.69      8.03 o 
   0  23   3       35.68       34.25     11.63 o 
   1  23   3        3.68        7.12      7.45 o 
   2  23   3        1.38       22.40     19.14 o 
   3  23   3       12.22        8.87      9.21 o 
   4  23   3       76.95       54.63     17.74 o 
   5  23   3       66.61       45.16     14.64 o 
  -6  24   3       16.94        8.49     11.11 o 
  -5  24   3      150.27      126.76     21.15 o 
  -4  24   3       55.87       58.33     12.93 o 
  -3  24   3       33.12       21.40     11.40 o 
  -2  24   3       19.99        7.42      8.54 o 
  -1  24   3        6.59        7.78      9.76 o 
   0  24   3      191.20      183.98     24.72 o 
   1  24   3       19.13       16.95      9.43 o 
   2  24   3       28.43       35.97     16.10 o 
   3  24   3        0.98       -7.54      7.54 o 
   4  24   3        3.22        7.74     11.05 o 
   5  24   3       72.51       67.89     17.85 o 
  -6  25   3      309.74      444.87     71.78 o 
  -5  25   3      671.32      628.77     43.18 o 
  -4  25   3       38.63       41.61     12.84 o 
  -3  25   3        0.01       -1.98      7.81 o 
  -2  25   3      579.59      642.26     39.43 o 
  -1  25   3       28.07       30.95     12.94 o 
   0  25   3       20.18       11.36     10.39 o 
   1  25   3        0.41       -1.26      7.97 o 
   2  25   3      117.41      113.04     26.29 o 
   3  25   3      464.81      485.76     50.40 o 
   4  25   3       82.43       91.32     19.38 o 
  -5  26   3       59.22       79.88     25.12 o 
  -4  26   3       61.03       75.76     16.74 o 
  -3  26   3        0.31       -0.01      9.22 o 
  -2  26   3        8.22       15.72     11.82 o 
  -1  26   3        0.24       -0.70      9.14 o 
   0  26   3       17.85       31.30     14.55 o 
   1  26   3        7.28        0.88      9.75 o 
   2  26   3        4.32        5.31     11.53 o 
   3  26   3        9.48       13.17     14.44 o 
   4  26   3        9.07       10.44     13.68 o 
  -5  27   3      148.67      210.76     37.10 o 
  -4  27   3        5.75        4.97     12.91 o 
  -3  27   3       10.35        7.79     11.28 o 
  -2  27   3      235.29      263.52     32.17 o 
  -1  27   3        3.79       -1.01     11.05 o 
   0  27   3       34.87       31.85     14.29 o 
   1  27   3       10.25       32.72     15.28 o 
   2  27   3       20.49       13.84     14.12 o 
   3  27   3      114.29      159.71     31.66 o 
  -4  28   3       22.42       36.39     19.46 o 
  -3  28   3       12.74       33.91     15.77 o 
  -2  28   3       15.35        4.63     12.37 o 
  -1  28   3      172.85      219.02     33.08 o 
   0  28   3      190.57      184.49     33.18 o 
   1  28   3      153.52      185.16     40.98 o 
   2  28   3       64.20       63.11     26.03 o 
   3  28   3       14.94       16.73     17.01 o 
  -3  29   3      124.73      168.69     36.06 o 
  -2  29   3        7.66        5.30     12.12 o 
  -1  29   3        1.29        3.35     11.74 o 
   0  29   3      144.72      169.23     28.12 o 
   1  29   3       43.60       42.08     21.34 o 
   2  29   3       80.40       85.70     31.49 o 
  -1  30   3        6.22       -5.11     16.67 o 
   0  30   3      176.56      193.52     30.70 o 
 -10   0   4       69.24       50.88     12.61 o 
  -9   0   4       39.29       57.48     10.82 o 
  -8   0   4      459.49      472.21     96.16 o 
  -7   0   4     1541.30     1499.27     50.57 o 
  -6   0   4     4740.63     4876.77    144.83 o 
  -5   0   4     4716.26     5364.38    108.10 o 
  -4   0   4     4520.03     4807.71     95.64 o 
  -3   0   4     1386.41     1455.83     46.06 o 
  -2   0   4     1009.68     1044.20     18.84 o 
  -1   0   4    29459.21    28106.90    162.28 o 
   0   0   4       12.90       28.26      5.58 o 
   1   0   4     8893.40     9047.13     67.45 o 
   2   0   4      204.09      154.28      6.28 o 
   3   0   4      217.12      215.93      9.25 o 
   4   0   4      109.05      115.34     13.23 o 
   5   0   4     1933.97     1785.09     44.86 o 
   6   0   4     1215.44     1224.12     39.64 o 
   7   0   4        6.49        4.01      9.05 o 
   8   0   4      823.28      745.56     51.97 o 
 -10   1   4       82.84       94.77     11.87 o 
  -9   1   4      630.95      564.24     17.83 o 
  -8   1   4      299.94      288.06     13.23 o 
  -7   1   4       13.69        1.33      7.20 o 
  -6   1   4      116.02      157.13     14.01 o 
  -5   1   4       91.51      120.94     11.17 o 
  -4   1   4      134.74       94.32      8.75 o 
  -3   1   4      542.33      575.38      8.53 o 
  -2   1   4      113.37      145.52      4.93 o 
  -1   1   4     2228.24     2157.01     15.24 o 
   0   1   4       31.65       29.46      2.14 o 
   1   1   4      170.11      162.35      4.40 o 
   2   1   4        1.52        2.35      1.20 o 
   3   1   4       34.54       19.15      2.72 o 
   4   1   4      593.33      584.05     16.89 o 
   5   1   4       35.03       35.03      6.81 o 
   6   1   4       23.16       21.81      8.71 o 
   7   1   4      339.35      307.24     23.24 o 
   8   1   4      113.38       72.37     20.96 o 
 -10   2   4      342.65      316.47     29.89 o 
  -9   2   4      329.10      314.27     14.17 o 
  -8   2   4      736.63      737.88     16.58 o 
  -7   2   4       32.86       24.19      3.46 o 
  -6   2   4       19.84       19.48      5.20 o 
  -5   2   4      565.93      553.54     19.37 o 
  -4   2   4      117.01      121.93     10.00 o 
  -3   2   4      605.53      582.01      7.43 o 
  -2   2   4       70.88       64.97      5.29 o 
  -1   2   4    10544.45    10383.86     63.62 o 
   0   2   4     1420.69     1414.00     11.36 o 
   1   2   4      344.80      363.73      5.81 o 
   2   2   4      194.61      222.62      6.06 o 
   3   2   4      132.28      159.91      5.88 o 
   4   2   4       94.70      107.78      9.17 o 
   5   2   4     2200.16     2143.40     34.79 o 
   6   2   4        9.93       13.31      5.47 o 
   7   2   4      141.09       93.89     14.00 o 
   8   2   4        3.80       -7.83      7.83 o 
 -10   3   4       93.00      115.20     12.13 o 
  -9   3   4        5.45       13.29     12.33 o 
  -8   3   4        5.20        1.60      3.47 o 
  -7   3   4     1606.07     1506.89     23.71 o 
  -6   3   4      167.84      166.11      8.09 o 
  -5   3   4      169.21      172.57      7.65 o 
  -4   3   4     1170.10     1114.82     16.93 o 
  -3   3   4     2102.80     2051.28     16.19 o 
  -2   3   4     1279.70     1337.61     15.79 o 
  -1   3   4     8693.63     8455.92     36.47 o 
   0   3   4      122.01      100.85      4.17 o 
   1   3   4      805.29      764.53      8.28 o 
   2   3   4       28.58       30.72      3.00 o 
   3   3   4      257.86      252.68      7.37 o 
   4   3   4     1788.03     1700.31     24.50 o 
   5   3   4       91.21       81.86     11.59 o 
   6   3   4       61.94       65.59      9.90 o 
   7   3   4      109.52      126.36     16.79 o 
   8   3   4      133.26      103.16     36.90 o 
 -10   4   4      128.50      144.50     19.13 o 
  -9   4   4      248.24      264.36     13.66 o 
  -8   4   4      161.73      146.78     12.97 o 
  -7   4   4      919.73      908.74     20.48 o 
  -6   4   4      206.98      205.64     11.70 o 
  -5   4   4      203.14      252.69     10.78 o 
  -4   4   4       25.02       32.03      2.80 o 
  -3   4   4       46.91       38.52      3.22 o 
  -2   4   4      310.73      272.27      7.17 o 
  -1   4   4     6602.34     6599.61     47.10 o 
   0   4   4      383.35      356.20      6.74 o 
   1   4   4      421.07      451.17      7.40 o 
   2   4   4     1935.63     1976.03     25.04 o 
   3   4   4     2382.82     2486.81     23.07 o 
   4   4   4        3.86       -1.58      3.16 o 
   5   4   4      590.83      615.16     22.54 o 
   6   4   4     1108.55     1026.59     30.77 o 
   7   4   4       18.60       22.10      8.10 o 
   8   4   4      664.08      607.61     33.52 o 
 -10   5   4       14.17        7.82      6.88 o 
  -9   5   4       52.66       51.21      7.58 o 
  -8   5   4      112.46      126.07      9.12 o 
  -7   5   4      296.23      279.63     16.54 o 
  -6   5   4       53.05       55.27      4.07 o 
  -5   5   4       10.36        4.62      2.20 o 
  -4   5   4      256.29      271.77      7.15 o 
  -3   5   4      449.99      523.87      9.70 o 
  -2   5   4      200.51      211.92      7.47 o 
  -1   5   4       83.61       83.11      4.72 o 
   0   5   4     1435.70     1423.90     13.85 o 
   1   5   4     1342.57     1436.36     14.25 o 
   2   5   4     1198.63     1310.48     18.69 o 
   3   5   4       18.97       11.05      3.20 o 
   4   5   4     1633.70     1547.67     25.58 o 
   5   5   4        6.40       -2.89      6.65 o 
   6   5   4       29.04       30.04      9.27 o 
   7   5   4       21.82       20.20      8.60 o 
   8   5   4        6.97        2.65      9.90 o 
 -10   6   4       33.05       32.17      9.02 o 
  -9   6   4      282.72      338.63     29.96 o 
  -8   6   4      300.67      295.85     17.59 o 
  -7   6   4      350.01      350.96     12.78 o 
  -6   6   4     1045.73     1017.21     14.93 o 
  -5   6   4       13.76       -1.18      2.51 o 
  -4   6   4       84.81       92.81      5.44 o 
  -3   6   4       46.89       32.24      6.07 o 
  -2   6   4     3334.66     3159.36     34.44 o 
  -1   6   4     1097.59     1086.39     13.50 o 
   0   6   4      776.45      774.37      9.98 o 
   1   6   4     8115.20     8190.75     42.71 o 
   2   6   4     3315.16     3338.10     38.69 o 
   3   6   4      501.15      579.53     14.93 o 
   4   6   4     1380.27     1324.24     24.06 o 
   5   6   4        0.09       10.05      5.53 o 
   6   6   4       32.28       29.61     11.77 o 
   7   6   4       19.32        8.16      8.22 o 
   8   6   4      138.02      149.82     21.06 o 
 -10   7   4      346.57      378.98     43.60 o 
  -9   7   4       37.96       24.99      7.22 o 
  -8   7   4       91.87       84.57     11.30 o 
  -7   7   4        0.44        3.84      3.88 o 
  -6   7   4      841.98      817.87     15.08 o 
  -5   7   4      199.00      215.48      9.26 o 
  -4   7   4     2838.75     2827.86     36.21 o 
  -3   7   4     1074.77     1027.74     21.13 o 
  -2   7   4       59.83       62.27      7.20 o 
  -1   7   4      320.31      464.18      9.62 o 
   0   7   4      192.31      287.49      7.45 o 
   1   7   4      688.21      698.56     10.59 o 
   2   7   4      332.07      312.30     11.96 o 
   3   7   4      878.80      922.38     19.94 o 
   4   7   4      422.68      454.84     18.71 o 
   5   7   4       75.24       71.84     10.58 o 
   6   7   4      353.14      349.87     25.38 o 
   7   7   4      122.32      114.78     14.24 o 
   8   7   4        6.69        6.46      8.81 o 
 -10   8   4       71.57       69.67     11.35 o 
  -9   8   4       22.55       22.66      7.19 o 
  -8   8   4       52.11       45.22      7.30 o 
  -7   8   4      397.25      411.89     15.04 o 
  -6   8   4        0.10        4.49      3.28 o 
  -5   8   4      277.42      292.20     10.36 o 
  -4   8   4      578.19      666.69     13.32 o 
  -3   8   4      238.42      289.09      9.77 o 
  -2   8   4      316.73      390.89     12.05 o 
  -1   8   4       38.57       35.61      4.42 o 
   0   8   4      388.04      409.62     10.80 o 
   1   8   4       37.91       59.56      4.14 o 
   2   8   4      109.44      113.54      4.49 o 
   3   8   4        0.47        0.91      2.89 o 
   4   8   4       12.00        9.99      4.85 o 
   5   8   4      110.06      117.63     13.14 o 
   6   8   4       54.67       64.58     14.24 o 
   7   8   4       66.32       72.74     12.25 o 
   8   8   4        0.11       13.70     25.12 o 
 -10   9   4      335.98      383.54     43.48 o 
  -9   9   4        5.17        5.64      6.18 o 
  -8   9   4      152.52      153.00     12.06 o 
  -7   9   4        0.18        3.33      4.14 o 
  -6   9   4        3.96        8.76      4.21 o 
  -5   9   4       61.06       43.45      5.88 o 
  -4   9   4      477.95      471.21      9.87 o 
  -3   9   4      504.58      527.04     14.97 o 
  -2   9   4      913.69      876.25     23.70 o 
  -1   9   4      375.97      405.28      9.91 o 
   0   9   4      259.50      263.02      9.10 o 
   1   9   4       30.99       21.99      3.11 o 
   2   9   4      288.43      343.09      7.14 o 
   3   9   4      176.42      165.97     13.77 o 
   4   9   4       21.66       23.56      5.46 o 
   5   9   4       99.86       85.98      9.98 o 
   6   9   4        2.19       15.07      9.19 o 
   7   9   4      149.71      169.80     20.13 o 
   8   9   4       64.38       80.32     23.43 o 
 -10  10   4       84.58      110.94     15.52 o 
  -9  10   4        1.64        4.98      7.98 o 
  -8  10   4      131.36      134.53     11.92 o 
  -7  10   4       82.33       98.02      9.72 o 
  -6  10   4      820.01      791.17     20.53 o 
  -5  10   4      240.14      251.59      8.81 o 
  -4  10   4      721.45      723.38     14.51 o 
  -3  10   4      201.88      219.60     10.56 o 
  -2  10   4      118.26       86.09      5.19 o 
  -1  10   4      113.50       73.76      5.29 o 
   0  10   4       54.73       46.23      5.06 o 
   1  10   4     2857.20     2809.78     27.31 o 
   2  10   4      199.56      194.53      5.89 o 
   3  10   4      196.09      208.43     14.94 o 
   4  10   4      322.33      341.10     16.17 o 
   5  10   4      147.48      145.90     12.85 o 
   6  10   4       99.92      111.02     27.02 o 
   7  10   4       67.06       60.52     12.70 o 
   8  10   4        1.65       -6.20      9.10 o 
 -10  11   4        0.40        1.03      7.29 o 
  -9  11   4        0.15        3.81      6.67 o 
  -8  11   4       60.27       63.93      9.24 o 
  -7  11   4        2.07        4.00      4.40 o 
  -6  11   4       21.97       10.50      5.64 o 
  -5  11   4      383.26      389.57     11.69 o 
  -4  11   4      777.53      826.93     16.38 o 
  -3  11   4       98.19      126.13      9.05 o 
  -2  11   4      252.68      315.66      9.98 o 
  -1  11   4      470.44      592.91     17.24 o 
   0  11   4      254.43      329.52     11.02 o 
   1  11   4      204.90      217.51      9.69 o 
   2  11   4       40.47       51.89      6.18 o 
   3  11   4        0.16        4.61      4.45 o 
   4  11   4        5.19        9.01      4.44 o 
   5  11   4      203.11      170.18     14.03 o 
   6  11   4        2.14        3.19      6.42 o 
   7  11   4        2.49       -8.05     10.46 o 
   8  11   4        0.27       12.27     24.14 o 
 -10  12   4      193.72      215.20     20.02 o 
  -9  12   4       23.57       19.42      7.94 o 
  -8  12   4        1.54        5.59      5.66 o 
  -7  12   4       21.02       17.00      5.83 o 
  -6  12   4        6.06        3.90      4.79 o 
  -5  12   4       31.66       16.72      4.84 o 
  -4  12   4        0.69        2.25      3.35 o 
  -3  12   4      237.13      262.66     14.86 o 
  -2  12   4        5.38        6.86      2.48 o 
  -1  12   4       68.06       81.50      6.80 o 
   0  12   4       20.14       15.90      3.98 o 
   1  12   4       20.16       22.48      3.92 o 
   2  12   4      572.57      589.64     17.92 o 
   3  12   4       31.16       22.77      6.81 o 
   4  12   4      451.43      444.71     18.08 o 
   5  12   4       36.13       28.36      7.22 o 
   6  12   4      542.52      565.67     27.13 o 
   7  12   4       27.70       31.26     12.16 o 
   8  12   4        3.71       28.73     25.83 o 
  -9  13   4        8.43       20.00      8.17 o 
  -8  13   4      126.67      119.81     12.37 o 
  -7  13   4      114.40      116.38     11.70 o 
  -6  13   4      458.52      438.41     16.73 o 
  -5  13   4      244.05      220.64     12.07 o 
  -4  13   4      753.09      777.97     19.49 o 
  -3  13   4      428.30      467.03     20.15 o 
  -2  13   4      577.70      574.44     18.00 o 
  -1  13   4      432.32      453.30     13.53 o 
   0  13   4        3.25        0.88      2.98 o 
   1  13   4        4.05        3.86      3.82 o 
   2  13   4      102.95      113.88      9.52 o 
   3  13   4       22.74       27.70      7.35 o 
   4  13   4        6.06       17.33      6.70 o 
   5  13   4        0.86        4.82      5.06 o 
   6  13   4       19.66       26.84     12.69 o 
   7  13   4       13.05       30.28     14.04 o 
  -9  14   4       56.41       67.88     11.77 o 
  -8  14   4        0.89        2.21      5.96 o 
  -7  14   4        1.24       11.46      5.64 o 
  -6  14   4      119.34      136.03      9.10 o 
  -5  14   4      193.11      199.18     11.42 o 
  -4  14   4        0.21       -3.05      4.01 o 
  -3  14   4      283.04      284.76     21.67 o 
  -2  14   4       77.12       75.95      8.66 o 
  -1  14   4      642.40      631.90     16.28 o 
   0  14   4       96.00      100.87      8.08 o 
   1  14   4      388.48      425.17     19.41 o 
   2  14   4      354.92      373.15     15.13 o 
   3  14   4      150.57      122.27     13.22 o 
   4  14   4       35.42       54.19      9.63 o 
   5  14   4      119.52      121.36     12.70 o 
   6  14   4      211.71      195.47     25.92 o 
   7  14   4       63.57       73.31     14.54 o 
  -9  15   4        9.22       17.78     14.04 o 
  -8  15   4      171.36      189.52     17.29 o 
  -7  15   4      100.99      113.49     11.94 o 
  -6  15   4       18.64        8.88      4.13 o 
  -5  15   4       97.92       92.07      8.43 o 
  -4  15   4      126.94      137.30     16.00 o 
  -3  15   4     1019.99     1005.75     28.45 o 
  -2  15   4      443.90      468.55     17.36 o 
  -1  15   4       34.91       29.04      5.54 o 
   0  15   4      175.58      172.56     10.61 o 
   1  15   4       10.08        7.42      4.59 o 
   2  15   4       44.17       52.22      7.78 o 
   3  15   4       16.35       13.35      6.28 o 
   4  15   4       24.92       23.12      7.89 o 
   5  15   4       14.66       11.83      7.26 o 
   6  15   4       14.75       25.66     14.34 o 
   7  15   4       15.39       11.44     14.19 o 
  -9  16   4       80.05       60.51     24.93 o 
  -8  16   4        0.06        7.33      8.58 o 
  -7  16   4       27.48       15.80      6.72 o 
  -6  16   4       13.37        8.21      5.60 o 
  -5  16   4      161.77      157.08     13.22 o 
  -4  16   4      474.28      498.08     21.96 o 
  -3  16   4      113.15      106.55     13.21 o 
  -2  16   4      442.83      436.66     19.56 o 
  -1  16   4      186.61      208.95     14.59 o 
   0  16   4      348.77      359.45     14.96 o 
   1  16   4       60.03       62.76      9.40 o 
   2  16   4       40.91       39.56      9.20 o 
   3  16   4      313.49      308.96     20.85 o 
   4  16   4        1.94        0.88      5.94 o 
   5  16   4       10.36        8.84      5.91 o 
   6  16   4       45.09       61.31     18.62 o 
   7  16   4       61.20       40.41     12.94 o 
  -9  17   4       19.62       12.98      9.41 o 
  -8  17   4      272.61      285.42     24.90 o 
  -7  17   4      337.50      365.89     26.69 o 
  -6  17   4       91.55       82.52     10.68 o 
  -5  17   4      405.34      440.90     23.78 o 
  -4  17   4        0.89        7.13      5.97 o 
  -3  17   4       52.07       60.38     10.06 o 
  -2  17   4       52.36       65.67      9.28 o 
  -1  17   4      119.76      105.69     11.03 o 
   0  17   4      236.21      209.83     14.80 o 
   1  17   4      194.23      190.14     13.72 o 
   2  17   4      859.94      757.64     27.04 o 
   3  17   4       92.19      105.79     13.75 o 
   4  17   4      416.43      416.95     26.13 o 
   5  17   4       30.31       34.20      8.12 o 
   6  17   4      121.68      136.26     20.00 o 
   7  17   4      120.98      104.59     25.36 o 
  -8  18   4        5.04       11.34      8.14 o 
  -7  18   4      130.00      129.85     16.04 o 
  -6  18   4       65.44       49.27     11.09 o 
  -5  18   4      368.16      378.50     22.81 o 
  -4  18   4      523.41      503.50     28.90 o 
  -3  18   4       42.67       39.29      8.82 o 
  -2  18   4     1556.14     1410.92     37.30 o 
  -1  18   4       93.16       54.53      8.61 o 
   0  18   4      881.10      839.25     28.24 o 
   1  18   4      449.21      442.55     20.00 o 
   2  18   4        0.38       -0.22      5.39 o 
   3  18   4       86.45       89.53     13.75 o 
   4  18   4       31.14       21.28      9.03 o 
   5  18   4      205.20      241.18     19.72 o 
   6  18   4       59.64       59.90     18.05 o 
  -8  19   4        1.30       -5.77     11.24 o 
  -7  19   4       16.54       18.72      9.62 o 
  -6  19   4       11.21        1.25      7.70 o 
  -5  19   4      131.25      145.40     16.09 o 
  -4  19   4       30.22       24.77     11.66 o 
  -3  19   4      492.38      476.52     23.55 o 
  -2  19   4       51.97       62.71     10.46 o 
  -1  19   4      129.99      115.84     18.68 o 
   0  19   4      302.49      270.06     24.19 o 
   1  19   4        0.20        5.60      5.41 o 
   2  19   4       63.22       44.78     17.44 o 
   3  19   4        0.43        0.18      6.43 o 
   4  19   4       14.54       14.34      7.99 o 
   5  19   4       38.47       54.11     10.97 o 
   6  19   4        0.22        4.68      8.84 o 
  -8  20   4      200.78      189.27     20.13 o 
  -7  20   4       15.22        4.76      9.94 o 
  -6  20   4      544.72      583.56     48.97 o 
  -5  20   4       41.80       30.99     12.49 o 
  -4  20   4      261.23      237.70     20.14 o 
  -3  20   4        9.18        5.08      5.95 o 
  -2  20   4      134.26       95.23     12.81 o 
  -1  20   4      393.32      395.98     24.51 o 
   0  20   4       73.78       64.20     12.68 o 
   1  20   4      566.41      628.47     28.39 o 
   2  20   4      747.94      830.15     36.59 o 
   3  20   4       10.84        6.13      7.42 o 
   4  20   4       40.59       35.90     10.78 o 
   5  20   4      154.90      167.62     19.57 o 
   6  20   4       13.79       23.77     17.37 o 
  -8  21   4       85.76      149.39     25.31 o 
  -7  21   4       59.33       43.42     14.97 o 
  -6  21   4      494.35      488.18     37.85 o 
  -5  21   4       98.94       90.12     14.26 o 
  -4  21   4      312.42      317.43     23.58 o 
  -3  21   4      206.14      187.02     18.05 o 
  -2  21   4       42.91       30.98      9.99 o 
  -1  21   4      126.43      157.16     17.06 o 
   0  21   4      292.57      290.30     45.53 o 
   1  21   4       40.77       46.73     11.77 o 
   2  21   4       69.77       80.54     16.81 o 
   3  21   4      236.83      299.00     28.26 o 
   4  21   4      179.62      178.58     19.64 o 
   5  21   4        0.02       -4.63     10.18 o 
   6  21   4      170.91      180.75     24.30 o 
  -7  22   4      177.26      162.58     24.76 o 
  -6  22   4        0.65        2.37     10.07 o 
  -5  22   4      174.76      171.57     18.56 o 
  -4  22   4       77.56       76.08     12.67 o 
  -3  22   4        8.30        9.78      7.08 o 
  -2  22   4        0.01        3.87      8.22 o 
  -1  22   4       44.25       33.04     11.71 o 
   0  22   4      183.64      179.36     20.72 o 
   1  22   4      152.16      193.69     21.40 o 
   2  22   4       16.12       12.24      8.83 o 
   3  22   4      136.34      157.72     21.66 o 
   4  22   4       63.02       69.50     16.20 o 
   5  22   4       48.41       43.48     12.73 o 
  -7  23   4       83.88      109.55     21.17 o 
  -6  23   4      338.94      362.88     34.15 o 
  -5  23   4       55.15       44.13     14.06 o 
  -4  23   4        6.07        7.41      7.79 o 
  -3  23   4      114.80      145.88     20.24 o 
  -2  23   4       95.22       89.46     16.12 o 
  -1  23   4        3.55        5.42      9.08 o 
   0  23   4      433.85      469.03     32.05 o 
   1  23   4        1.18        4.76      7.70 o 
   2  23   4       35.34       49.34     17.63 o 
   3  23   4      197.40      186.84     23.36 o 
   4  23   4       52.24       75.70     17.99 o 
   5  23   4       10.83       12.04     12.14 o 
  -6  24   4      215.75      239.10     28.95 o 
  -5  24   4        0.28       -5.58      8.18 o 
  -4  24   4      144.29      150.29     18.27 o 
  -3  24   4        8.78       15.45      9.35 o 
  -2  24   4      236.80      230.96     27.88 o 
  -1  24   4       87.61       85.51     18.34 o 
   0  24   4        1.59        0.36      8.27 o 
   1  24   4      270.03      291.15     27.48 o 
   2  24   4       83.65       41.26     16.92 o 
   3  24   4        3.94       11.76     11.88 o 
   4  24   4      175.98      202.83     26.08 o 
  -6  25   4        0.93       -1.78      9.38 o 
  -5  25   4       46.69       37.11     14.54 o 
  -4  25   4       60.08       62.80     15.78 o 
  -3  25   4       15.92       16.39     10.53 o 
  -2  25   4       13.51       21.84     12.28 o 
  -1  25   4        2.32       -7.72      8.00 o 
   0  25   4       18.97        5.49     10.21 o 
   1  25   4       84.19       80.84     21.96 o 
   2  25   4       86.57      107.61     24.92 o 
   3  25   4        5.64       16.65     14.55 o 
   4  25   4        3.74        1.92     13.47 o 
  -5  26   4       97.12      112.53     27.81 o 
  -4  26   4       50.73       50.01     14.56 o 
  -3  26   4        5.39        7.36      9.36 o 
  -2  26   4      642.81      755.96     44.01 o 
  -1  26   4       15.52       22.56     15.28 o 
   0  26   4       89.88       73.03     17.69 o 
   1  26   4       21.27       44.87     17.61 o 
   2  26   4       54.25       71.09     22.26 o 
   3  26   4        8.15        7.88     14.55 o 
  -5  27   4        5.82        4.90     15.21 o 
  -4  27   4       72.73       68.07     16.83 o 
  -3  27   4      194.38      163.30     26.17 o 
  -2  27   4        6.00        1.08     10.51 o 
  -1  27   4       19.34       14.28     12.95 o 
   0  27   4      191.60      220.38     29.96 o 
   1  27   4       25.60       19.93     19.70 o 
   2  27   4        4.95        3.25     13.24 o 
   3  27   4      126.57      164.02     33.35 o 
  -4  28   4      126.66      140.91     29.78 o 
  -3  28   4      315.55      349.07     38.09 o 
  -2  28   4      341.70      446.07     42.36 o 
  -1  28   4       11.22        9.92     14.24 o 
   0  28   4      639.22      728.28     56.98 o 
   1  28   4      147.79      128.79     36.31 o 
   2  28   4        1.02        9.45     13.49 o 
  -3  29   4      145.95      103.34     22.33 o 
  -2  29   4       39.46       23.36     15.28 o 
  -1  29   4       95.97       90.23     21.67 o 
   0  29   4      188.03      216.76     30.31 o 
   1  29   4       97.61      125.28     35.83 o 
 -10   1   5      219.97      220.52     12.26 o 
  -9   1   5       17.32       17.91      7.47 o 
  -8   1   5       31.35       82.70     17.11 o 
  -7   1   5      107.76      113.39     13.04 o 
  -6   1   5       15.13       19.69      8.48 o 
  -5   1   5        0.87        2.64      5.34 o 
  -4   1   5      161.54      178.71     11.22 o 
  -3   1   5      653.93      571.75      8.35 o 
  -2   1   5      704.21      560.17     11.27 o 
  -1   1   5       37.63       48.47      4.72 o 
   0   1   5      124.90      149.04      4.44 o 
   1   1   5       86.49      116.39      4.36 o 
   2   1   5      727.96      655.18     10.67 o 
   3   1   5        2.00       -0.25      2.24 o 
   4   1   5       22.55       30.49      6.23 o 
   5   1   5       13.83       16.65     10.83 o 
   6   1   5        6.57       11.87     12.69 o 
   7   1   5       67.83       51.38     11.93 o 
   8   1   5       21.58       15.02     11.88 o 
 -10   2   5        0.02       -3.17      5.10 o 
  -9   2   5        5.65       40.35     16.04 o 
  -8   2   5      140.26      132.10     33.86 o 
  -7   2   5     1099.85     1199.97     36.99 o 
  -6   2   5      127.76      152.80     14.11 o 
  -5   2   5     3476.31     3452.16     49.51 o 
  -4   2   5      940.41      902.46     10.17 o 
  -3   2   5     1353.75     1432.29     15.31 o 
  -2   2   5        2.38        0.23      2.04 o 
  -1   2   5      142.41      118.47      6.03 o 
   0   2   5     2802.24     2825.94     18.25 o 
   1   2   5      994.04     1088.33     12.23 o 
   2   2   5      319.49      304.59      6.95 o 
   3   2   5     1909.97     1881.55     24.31 o 
   4   2   5     1169.48     1174.47     25.23 o 
   5   2   5        1.18       -1.34      4.51 o 
   6   2   5      104.62      102.44     14.64 o 
   7   2   5       42.70       37.25     10.87 o 
   8   2   5      131.98      129.53     25.66 o 
 -10   3   5       10.03       14.95      6.26 o 
  -9   3   5       25.28       33.99     11.09 o 
  -8   3   5       44.23       51.02     15.44 o 
  -7   3   5       89.94       83.63      7.05 o 
  -6   3   5       21.69       20.31      3.94 o 
  -5   3   5      774.11      759.50     15.30 o 
  -4   3   5       82.02       87.80      4.12 o 
  -3   3   5        4.72       -0.78      1.60 o 
  -2   3   5      154.28      179.41      9.79 o 
  -1   3   5        3.86        0.22      1.82 o 
   0   3   5       26.39       21.05      2.57 o 
   1   3   5     1828.17     1950.40     15.76 o 
   2   3   5      673.91      644.02     13.55 o 
   3   3   5        3.94        6.88      2.99 o 
   4   3   5     1425.64     1355.89     27.06 o 
   5   3   5        4.67       11.99      5.72 o 
   6   3   5       88.78       68.82     12.98 o 
   7   3   5       28.85       18.59      8.82 o 
   8   3   5       35.65       24.17     12.55 o 
 -10   4   5      112.15      121.13     11.73 o 
  -9   4   5      173.01      166.07     14.60 o 
  -8   4   5       52.57       50.02      7.97 o 
  -7   4   5       19.66       14.83      4.58 o 
  -6   4   5        1.35        0.87      4.16 o 
  -5   4   5      248.52      267.59      8.00 o 
  -4   4   5       57.65       77.77      5.08 o 
  -3   4   5      980.29      948.90     14.27 o 
  -2   4   5     6717.74     6775.64     49.90 o 
  -1   4   5     1684.16     1641.05     17.95 o 
   0   4   5     5809.37     5698.64     31.54 o 
   1   4   5      210.10      220.57      7.72 o 
   2   4   5      254.59      258.81     10.10 o 
   3   4   5       32.85       46.06      5.82 o 
   4   4   5      771.96      752.60     23.00 o 
   5   4   5      658.73      676.42     24.68 o 
   6   4   5        0.57        1.40      6.39 o 
   7   4   5      342.49      388.16     47.47 o 
   8   4   5      226.51      229.69     32.50 o 
 -10   5   5       20.38       20.89      7.33 o 
  -9   5   5        0.25        5.50      9.26 o 
  -8   5   5       20.16       28.04      5.23 o 
  -7   5   5      573.81      602.24     24.60 o 
  -6   5   5       86.58       95.88      5.26 o 
  -5   5   5      274.04      309.23      9.49 o 
  -4   5   5      899.82      933.49     13.76 o 
  -3   5   5      292.04      278.89      8.57 o 
  -2   5   5     7186.44     7167.67     51.04 o 
  -1   5   5     1308.35     1440.27     19.87 o 
   0   5   5     3286.26     3458.96     24.10 o 
   1   5   5      466.53      450.11     11.32 o 
   2   5   5       12.97       19.88      4.07 o 
   3   5   5      498.41      478.35     15.52 o 
   4   5   5      455.02      418.74     17.02 o 
   5   5   5      283.88      259.65     20.17 o 
   6   5   5      254.03      241.48     23.41 o 
   7   5   5        2.09       -3.14      6.90 o 
   8   5   5       18.53        0.59     10.36 o 
 -10   6   5       19.58       34.29      7.71 o 
  -9   6   5      266.23      289.41     30.55 o 
  -8   6   5      779.75      810.27     27.34 o 
  -7   6   5       71.03       67.81      5.36 o 
  -6   6   5      914.05      914.57     14.51 o 
  -5   6   5     1383.21     1433.04     18.12 o 
  -4   6   5      281.58      295.33      8.46 o 
  -3   6   5       19.16       13.00      3.53 o 
  -2   6   5     2439.99     2535.14     30.12 o 
  -1   6   5     3159.34     3260.10     26.21 o 
   0   6   5      695.14      705.70     11.75 o 
   1   6   5        5.68        6.74      2.11 o 
   2   6   5      989.08      996.33     20.95 o 
   3   6   5       64.59       66.99      6.88 o 
   4   6   5      104.38      113.26     11.36 o 
   5   6   5      136.14      148.18     14.34 o 
   6   6   5       32.66       42.95      9.32 o 
   7   6   5      587.25      599.78     28.09 o 
   8   6   5       32.62       29.93     12.71 o 
 -10   7   5        1.90        1.15      6.28 o 
  -9   7   5       23.58       26.27     12.26 o 
  -8   7   5        0.06       -1.69      3.88 o 
  -7   7   5      270.30      253.39     11.49 o 
  -6   7   5        3.28        2.70      4.14 o 
  -5   7   5      127.26      148.91      6.91 o 
  -4   7   5       12.29       13.98      3.04 o 
  -3   7   5      214.73      224.80      8.78 o 
  -2   7   5       88.11       80.84      7.17 o 
  -1   7   5     1372.61     1433.89     18.25 o 
   0   7   5      797.89      852.13     12.47 o 
   1   7   5      813.93      871.63     12.51 o 
   2   7   5      648.54      639.86     18.19 o 
   3   7   5      770.15      789.33     18.75 o 
   4   7   5      310.28      311.71     15.07 o 
   5   7   5        1.86        6.78      5.66 o 
   6   7   5       59.15       47.89      9.89 o 
   7   7   5      157.22      177.52     37.16 o 
   8   7   5        5.22        9.69     10.57 o 
 -10   8   5        0.97       21.28     27.05 o 
  -9   8   5       90.29       85.60      9.99 o 
  -8   8   5      162.95      168.85     15.49 o 
  -7   8   5      498.15      455.04     15.06 o 
  -6   8   5      258.87      249.99     11.47 o 
  -5   8   5     1066.26     1029.75     25.32 o 
  -4   8   5      959.82      959.31     12.81 o 
  -3   8   5      466.53      469.59     19.16 o 
  -2   8   5      878.91     1029.23     20.48 o 
  -1   8   5     5300.95     5659.47     41.56 o 
   0   8   5     1074.27      945.97     13.58 o 
   1   8   5      235.92      234.38      7.35 o 
   2   8   5      260.88      240.71      6.78 o 
   3   8   5      325.18      317.54     12.99 o 
   4   8   5      135.21      121.89     10.91 o 
   5   8   5      190.47      219.10     18.11 o 
   6   8   5       95.33      116.60     15.38 o 
   7   8   5      709.11      679.02     33.24 o 
   8   8   5       87.59      131.89     48.23 o 
 -10   9   5      605.03      629.43     40.70 o 
  -9   9   5       37.77       45.68     13.42 o 
  -8   9   5      656.18      625.31     19.24 o 
  -7   9   5      176.75      179.57     12.01 o 
  -6   9   5      171.55      195.29     11.33 o 
  -5   9   5       96.43       85.96      7.88 o 
  -4   9   5      265.03      252.83     15.31 o 
  -3   9   5     1044.87     1035.05     20.58 o 
  -2   9   5      546.81      474.42     19.29 o 
  -1   9   5       75.46       59.48      5.38 o 
   0   9   5      556.32      567.68     12.94 o 
   1   9   5     2499.80     2421.19     22.66 o 
   2   9   5       36.67       40.80      5.77 o 
   3   9   5        4.30        1.23      3.34 o 
   4   9   5      330.18      326.51     16.76 o 
   5   9   5      905.32      889.69     33.36 o 
   6   9   5        5.70        5.60      8.95 o 
   7   9   5      347.23      399.94     31.00 o 
   8   9   5       58.12       55.29     42.39 o 
 -10  10   5       16.61       10.08      7.90 o 
  -9  10   5       11.23       17.03      7.11 o 
  -8  10   5      112.29      112.13     10.63 o 
  -7  10   5       14.21        8.30      5.83 o 
  -6  10   5      228.35      263.66     14.04 o 
  -5  10   5        2.69        5.04      2.89 o 
  -4  10   5      659.79      764.11     17.94 o 
  -3  10   5      325.13      389.85     13.52 o 
  -2  10   5      308.16      370.01      9.11 o 
  -1  10   5      255.91      300.51      9.31 o 
   0  10   5       95.39       90.17      7.12 o 
   1  10   5     1381.47     1569.18     18.66 o 
   2  10   5      248.42      252.38     11.04 o 
   3  10   5       61.82       81.79     13.66 o 
   4  10   5       27.43       22.15      6.04 o 
   5  10   5      111.53       80.32     13.89 o 
   6  10   5       58.70       51.59     10.88 o 
   7  10   5       75.36      105.39     16.56 o 
 -10  11   5       11.67       24.43      8.75 o 
  -9  11   5        6.78        2.55      5.97 o 
  -8  11   5       52.20       61.55      8.67 o 
  -7  11   5       68.49       73.24      8.71 o 
  -6  11   5      175.37      170.54     14.48 o 
  -5  11   5     1167.79     1163.00     19.61 o 
  -4  11   5     1871.13     1928.93     29.43 o 
  -3  11   5      969.15      895.29     25.28 o 
  -2  11   5       47.78       30.31      3.72 o 
  -1  11   5       15.43       13.28      3.23 o 
   0  11   5       49.93       42.23      5.59 o 
   1  11   5     2675.33     2670.96     26.43 o 
   2  11   5      278.98      271.98     14.81 o 
   3  11   5      208.00      222.50     20.73 o 
   4  11   5      840.99      762.77     23.54 o 
   5  11   5      624.37      624.82     26.68 o 
   6  11   5        7.29       15.66      8.22 o 
   7  11   5      194.94      218.49     23.45 o 
 -10  12   5        2.34       17.90     16.69 o 
  -9  12   5      293.88      306.63     20.67 o 
  -8  12   5     1240.10     1176.71     31.89 o 
  -7  12   5       65.85       73.88      9.59 o 
  -6  12   5      129.88      128.24     11.95 o 
  -5  12   5     1689.49     1657.64     28.38 o 
  -4  12   5     1687.71     1583.74     28.51 o 
  -3  12   5      171.67      183.73     12.13 o 
  -2  12   5      767.81      745.25     16.33 o 
  -1  12   5        9.60        8.16      3.41 o 
   0  12   5     1796.71     1873.02     27.34 o 
   1  12   5      516.50      478.83     12.40 o 
   2  12   5     1434.79     1418.13     56.80 o 
   3  12   5     2359.87     2326.96     49.71 o 
   4  12   5      697.36      707.96     25.06 o 
   5  12   5        0.20       11.29     11.55 o 
   6  12   5      540.60      547.92     62.20 o 
   7  12   5      219.59      273.94     33.24 o 
  -9  13   5      100.16      107.00     13.24 o 
  -8  13   5       12.92       12.90      7.02 o 
  -7  13   5       62.95       58.60      8.51 o 
  -6  13   5      469.38      521.81     15.28 o 
  -5  13   5      586.63      492.54     19.76 o 
  -4  13   5       32.27       32.71      6.91 o 
  -3  13   5      506.21      577.91     15.91 o 
  -2  13   5      324.94      359.31     13.26 o 
  -1  13   5      171.82      162.61     10.25 o 
   0  13   5       38.38       27.66      5.63 o 
   1  13   5      127.05      120.19      7.93 o 
   2  13   5      551.01      563.54     21.79 o 
   3  13   5     1245.70     1265.34     37.68 o 
   4  13   5       31.87       32.66      9.74 o 
   5  13   5      135.57      125.99     15.46 o 
   6  13   5       63.89       70.29     12.94 o 
   7  13   5      116.00      142.73     26.05 o 
  -9  14   5       83.70       96.00     13.28 o 
  -8  14   5      334.53      346.39     21.00 o 
  -7  14   5        3.56        3.45      5.37 o 
  -6  14   5      210.39      222.45     11.89 o 
  -5  14   5      211.92      190.66     14.19 o 
  -4  14   5      419.56      363.00     15.63 o 
  -3  14   5        0.90        0.71      3.65 o 
  -2  14   5      147.62      165.70     13.78 o 
  -1  14   5      598.09      634.82     18.84 o 
   0  14   5     1145.62     1068.44     22.07 o 
   1  14   5       89.79       91.07      7.71 o 
   2  14   5     3212.91     3121.19     51.76 o 
   3  14   5       91.37       70.49     10.75 o 
   4  14   5      199.86      184.15     16.66 o 
   5  14   5      254.50      240.80     20.09 o 
   6  14   5       73.42       62.83     12.51 o 
   7  14   5      213.51      226.58     24.61 o 
  -9  15   5      340.81      313.63     22.55 o 
  -8  15   5       24.53        5.39      6.10 o 
  -7  15   5      232.83      213.96     18.39 o 
  -6  15   5      404.28      408.83     14.16 o 
  -5  15   5        0.04        1.68      4.29 o 
  -4  15   5        0.96        0.52      4.71 o 
  -3  15   5     3540.13     3462.59     48.61 o 
  -2  15   5      591.93      549.67     31.48 o 
  -1  15   5      750.79      738.32     23.51 o 
   0  15   5      513.22      527.40     16.75 o 
   1  15   5       31.16       37.55      6.02 o 
   2  15   5     1082.15     1125.78     31.88 o 
   3  15   5       10.58        3.29      5.62 o 
   4  15   5      255.50      242.46     19.48 o 
   5  15   5      617.51      594.72     32.91 o 
   6  15   5       11.72       12.72      9.04 o 
   7  15   5       90.54      100.19     17.56 o 
  -9  16   5        8.37       14.83      8.47 o 
  -8  16   5       53.29       36.68      9.49 o 
  -7  16   5      133.23      158.04     15.99 o 
  -6  16   5      117.09      118.58     10.40 o 
  -5  16   5      696.08      675.13     21.04 o 
  -4  16   5      234.14      252.64     19.02 o 
  -3  16   5        3.88        3.30      5.63 o 
  -2  16   5      538.61      535.29     23.01 o 
  -1  16   5      236.26      238.55     15.95 o 
   0  16   5     2015.44     1990.22     36.54 o 
   1  16   5       17.12        3.97      4.22 o 
   2  16   5       58.01       71.89     11.23 o 
   3  16   5      338.02      322.14     22.16 o 
   4  16   5       65.88       51.48     10.76 o 
   5  16   5      188.26      183.96     16.46 o 
   6  16   5       14.19       19.95     10.85 o 
  -9  17   5       30.21       10.17      8.92 o 
  -8  17   5       34.93       37.97     10.40 o 
  -7  17   5       92.87      138.53     16.45 o 
  -6  17   5        1.72       -2.18      6.32 o 
  -5  17   5        8.76       13.36      7.86 o 
  -4  17   5        0.07       -2.86      5.00 o 
  -3  17   5      531.16      501.07     21.96 o 
  -2  17   5      397.28      334.10     18.74 o 
  -1  17   5        0.41        3.68      5.11 o 
   0  17   5       17.00       12.53      5.28 o 
   1  17   5      359.49      411.39     15.25 o 
   2  17   5      253.66      266.12     20.30 o 
   3  17   5      110.05       89.59     12.80 o 
   4  17   5        1.93       -1.00      5.82 o 
   5  17   5        5.95       11.47      8.09 o 
   6  17   5      209.37      212.48     34.43 o 
  -8  18   5       10.39       31.48     32.87 o 
  -7  18   5        0.49       -4.45      8.15 o 
  -6  18   5       29.53       10.62      7.74 o 
  -5  18   5      251.41      277.39     21.51 o 
  -4  18   5      514.53      467.07     23.38 o 
  -3  18   5      317.49      273.83     20.53 o 
  -2  18   5      112.54      102.54     11.65 o 
  -1  18   5     2938.27     2741.37     46.30 o 
   0  18   5     1565.88     1649.05     45.34 o 
   1  18   5      587.17      574.84     23.14 o 
   2  18   5      203.68      193.64     21.92 o 
   3  18   5       41.37       31.40      9.59 o 
   4  18   5      365.32      359.07     25.65 o 
   5  18   5        1.70        0.63      6.57 o 
   6  18   5      165.39      125.31     20.34 o 
  -8  19   5        0.11       11.04     18.14 o 
  -7  19   5       12.01       -4.30      8.97 o 
  -6  19   5      263.13      289.68     22.62 o 
  -5  19   5        0.16        2.51      6.69 o 
  -4  19   5        5.82       12.40      7.44 o 
  -3  19   5       11.51       -2.52      6.43 o 
  -2  19   5       23.49       27.09      7.31 o 
  -1  19   5        6.57       19.13      7.86 o 
   0  19   5      588.60      558.69     27.73 o 
   1  19   5        4.35        1.24      5.85 o 
   2  19   5        4.99        2.60      7.66 o 
   3  19   5       11.96       18.83      8.58 o 
   4  19   5        4.52       16.67      8.79 o 
   5  19   5      121.70      105.12     15.86 o 
   6  19   5       10.65       40.04     25.65 o 
  -8  20   5        0.00        0.54      9.89 o 
  -7  20   5        8.87       11.69     10.32 o 
  -6  20   5       16.13        7.06      9.69 o 
  -5  20   5      137.17      119.88     15.37 o 
  -4  20   5        6.88       -5.75      5.75 o 
  -3  20   5      221.91      205.32     18.67 o 
  -2  20   5       44.50       49.18     10.29 o 
  -1  20   5        0.90       -0.24      5.97 o 
   0  20   5      276.84      320.69     25.82 o 
   1  20   5        6.12       12.69      7.95 o 
   2  20   5        1.03        8.51      8.14 o 
   3  20   5       55.24       32.94     12.48 o 
   4  20   5      236.70      222.02     21.15 o 
   5  20   5       68.07       49.71     13.08 o 
  -8  21   5       90.40      108.20     23.11 o 
  -7  21   5       11.49        9.90      9.98 o 
  -6  21   5      195.70      198.09     28.95 o 
  -5  21   5        1.44       -6.03      6.03 o 
  -4  21   5        1.48       -0.10      6.44 o 
  -3  21   5      331.75      362.14     24.89 o 
  -2  21   5       22.38       24.35      9.66 o 
  -1  21   5       40.56       41.23     10.84 o 
   0  21   5      280.22      254.50     24.20 o 
   1  21   5        0.05       -3.36      8.02 o 
   2  21   5      389.20      417.85     32.87 o 
   3  21   5       19.27       16.48     10.74 o 
   4  21   5      139.40      145.99     21.17 o 
   5  21   5      200.21      230.61     23.33 o 
  -7  22   5       22.00       17.50     12.06 o 
  -6  22   5        0.63        2.70      8.65 o 
  -5  22   5      131.04      109.97     15.75 o 
  -4  22   5      122.00      103.11     15.02 o 
  -3  22   5      173.32      157.67     17.51 o 
  -2  22   5      122.40      115.59     19.31 o 
  -1  22   5      324.86      341.27     32.49 o 
   0  22   5       28.78       43.41     13.00 o 
   1  22   5        2.86       12.73     11.07 o 
   2  22   5       23.89       -1.84      9.34 o 
   3  22   5       74.16       76.10     16.71 o 
   4  22   5       42.21       68.60     17.14 o 
   5  22   5      162.90      150.99     32.23 o 
  -7  23   5      162.36      184.91     30.99 o 
  -6  23   5       63.30       61.92     16.56 o 
  -5  23   5      119.10      108.61     15.93 o 
  -4  23   5        4.90        4.56      7.56 o 
  -3  23   5        0.07       -5.34      7.10 o 
  -2  23   5        7.85        7.71      8.41 o 
  -1  23   5       29.64       10.17     10.45 o 
   0  23   5       55.23       41.95     12.29 o 
   1  23   5       11.66        0.56     10.11 o 
   2  23   5       26.22       27.24     14.73 o 
   3  23   5        1.75      -11.35     11.35 o 
   4  23   5        0.16       12.17     11.66 o 
  -6  24   5       68.81       63.54     16.37 o 
  -5  24   5      123.96      135.57     17.83 o 
  -4  24   5       43.05       48.84     12.30 o 
  -3  24   5        6.06        7.27      9.22 o 
  -2  24   5       33.89       17.86     11.23 o 
  -1  24   5        3.95       -0.71      7.84 o 
   0  24   5      235.22      237.98     25.22 o 
   1  24   5      283.49      259.42     35.74 o 
   2  24   5       76.92       69.57     20.91 o 
   3  24   5      398.34      443.80     48.53 o 
   4  24   5        8.90       -5.14     13.36 o 
  -6  25   5       21.14       24.05     14.33 o 
  -5  25   5        0.18       -1.45      8.73 o 
  -4  25   5       37.96       45.27     14.51 o 
  -3  25   5       28.05       17.17     10.37 o 
  -2  25   5        0.72        2.27     10.08 o 
  -1  25   5       48.29       45.62     15.25 o 
   0  25   5       74.12       87.60     18.51 o 
   1  25   5        9.86       -2.83      9.54 o 
   2  25   5      202.09      243.12     36.78 o 
   3  25   5      155.83      195.85     49.11 o 
   4  25   5       48.50       41.35     25.85 o 
  -5  26   5       27.73       36.57     20.37 o 
  -4  26   5      107.44       99.94     26.45 o 
  -3  26   5       14.14       25.55     13.57 o 
  -2  26   5        7.25        4.01     10.38 o 
  -1  26   5       23.43       25.74     13.95 o 
   0  26   5       78.27       74.41     18.88 o 
   1  26   5       10.15        2.58     13.17 o 
   2  26   5       64.30       56.43     20.39 o 
   3  26   5       69.21       45.44     28.08 o 
  -5  27   5        0.16      -11.58     11.58 o 
  -4  27   5        7.04       11.16     10.88 o 
  -3  27   5       31.36       52.36     16.74 o 
  -2  27   5      170.98      185.63     28.72 o 
  -1  27   5       61.28       73.27     18.63 o 
   0  27   5       49.99       92.12     20.89 o 
   1  27   5       60.13       18.75     17.10 o 
   2  27   5        2.72       -5.76     11.69 o 
  -4  28   5       40.81       34.71     20.86 o 
  -3  28   5        6.88        1.88     11.95 o 
  -2  28   5       39.00       47.80     16.83 o 
  -1  28   5        0.50       16.08     13.06 o 
   0  28   5      126.04      162.55     37.78 o 
   1  28   5       50.22       26.62     22.42 o 
  -3  29   5        2.35        8.32     13.62 o 
  -2  29   5       21.97       35.51     16.03 o 
  -1  29   5        2.65        4.76     12.63 o 
   0  29   5       54.79       32.44     22.99 o 
  -8   0   6       21.13       22.51     13.49 o 
  -7   0   6      926.06      957.34     53.15 o 
  -6   0   6      267.49      269.75     32.43 o 
  -5   0   6      146.52      157.54     12.59 o 
  -4   0   6      423.94      456.40     11.19 o 
  -3   0   6      534.52      545.06     11.16 o 
  -2   0   6     4439.38     4478.99     52.01 o 
  -1   0   6      158.07      156.71      9.46 o 
   0   0   6     2227.64     2045.80     24.82 o 
   1   0   6      605.28      499.87     14.76 o 
   2   0   6      651.02      693.04     16.89 o 
   3   0   6      489.17      465.41     22.38 o 
   4   0   6        0.52       -1.28      9.00 o 
   5   0   6      557.11      603.28     35.91 o 
   6   0   6       19.17        1.03      8.69 o 
   7   0   6      113.40       71.46     23.25 o 
   8   0   6      575.48      624.84     52.96 o 
  -9   1   6      564.77      631.31     67.86 o 
  -8   1   6       30.81       49.25      9.95 o 
  -7   1   6      593.03      650.60     28.03 o 
  -6   1   6       52.98       45.84     10.31 o 
  -5   1   6       47.83       63.07      5.73 o 
  -4   1   6     2147.82     2223.61     20.60 o 
  -3   1   6     2334.51     2353.89     17.66 o 
  -2   1   6     8520.44     8711.68     63.97 o 
  -1   1   6     4382.70     4412.41     27.97 o 
   0   1   6     1466.88     1597.01     15.39 o 
   1   1   6     2057.91     2247.43     19.27 o 
   2   1   6       30.86       30.48      3.59 o 
   3   1   6       85.14       88.06      8.66 o 
   4   1   6       27.72       25.42      6.02 o 
   5   1   6      140.01      151.42     14.74 o 
   6   1   6       79.89       81.72     11.30 o 
   7   1   6       26.99       22.71     12.90 o 
   8   1   6        1.73        4.90     10.93 o 
 -11   2   6      153.72      194.17     19.22 o 
 -10   2   6        8.85        8.47      7.30 o 
  -9   2   6       14.56       80.97     30.50 o 
  -8   2   6       59.15       76.97     12.14 o 
  -7   2   6      416.09      407.08     22.53 o 
  -6   2   6      326.43      358.23     11.40 o 
  -5   2   6      567.98      590.75     14.93 o 
  -4   2   6      222.85      235.95     10.52 o 
  -3   2   6       38.62       37.40      4.79 o 
  -2   2   6      308.13      302.97     10.65 o 
  -1   2   6       70.17       87.82      4.40 o 
   0   2   6      225.24      233.16      6.22 o 
   1   2   6      146.78      141.77      5.62 o 
   2   2   6      178.21      201.87      6.73 o 
   3   2   6        0.23       -2.94      3.43 o 
   4   2   6        2.22        0.74      4.24 o 
   5   2   6       28.79       15.53      5.92 o 
   6   2   6      207.19      223.26     21.37 o 
   7   2   6       70.96       48.16     14.29 o 
   8   2   6        0.15      -10.36     10.36 o 
 -11   3   6        3.49        0.34      9.23 o 
 -10   3   6      289.62      341.48     21.57 o 
  -9   3   6      334.63      365.08     37.46 o 
  -8   3   6      276.40      290.87     14.00 o 
  -7   3   6       62.75       57.19      7.68 o 
  -6   3   6      360.31      341.58     12.76 o 
  -5   3   6     2909.68     2910.01     23.10 o 
  -4   3   6       17.99        9.23      2.53 o 
  -3   3   6       37.76       34.19      4.25 o 
  -2   3   6     2106.50     2054.49     23.37 o 
  -1   3   6      173.92      146.60      6.58 o 
   0   3   6      910.45      905.04     11.48 o 
   1   3   6      281.91      305.39      6.85 o 
   2   3   6      975.63     1000.37     17.91 o 
   3   3   6     1784.70     1737.10     25.15 o 
   4   3   6      671.23      632.34     19.79 o 
   5   3   6      342.02      330.91     21.89 o 
   6   3   6      163.00      151.50     16.41 o 
   7   3   6        1.89       -7.24      9.09 o 
   8   3   6       13.16        0.30     10.50 o 
 -10   4   6      123.09      144.74     18.09 o 
  -9   4   6       12.71        0.49      6.26 o 
  -8   4   6       15.04       11.65      6.07 o 
  -7   4   6      130.53      130.48     14.08 o 
  -6   4   6     1625.37     1598.26     22.61 o 
  -5   4   6     1999.58     2097.62     21.49 o 
  -4   4   6      754.35      727.87     12.27 o 
  -3   4   6     2070.42     2086.70     22.94 o 
  -2   4   6     3800.30     3926.84     43.89 o 
  -1   4   6      360.60      365.38      6.79 o 
   0   4   6      535.54      486.27      9.22 o 
   1   4   6      888.82      805.43     13.33 o 
   2   4   6       82.33       85.38      6.76 o 
   3   4   6      102.88      105.60      9.24 o 
   4   4   6       17.11        4.10      6.40 o 
   5   4   6       40.41       29.86     10.34 o 
   6   4   6      239.90      230.57     19.93 o 
   7   4   6       23.13       27.16     12.79 o 
   8   4   6        6.70        7.11     11.35 o 
 -10   5   6       19.53       29.30     23.69 o 
  -9   5   6        0.26        3.23      3.93 o 
  -8   5   6      112.15      105.32      7.72 o 
  -7   5   6        4.82        3.82      3.28 o 
  -6   5   6        0.88        7.24      2.92 o 
  -5   5   6     1594.32     1626.75     20.00 o 
  -4   5   6      246.37      254.64      7.93 o 
  -3   5   6        5.34        5.82      3.00 o 
  -2   5   6     3838.19     4058.62     50.61 o 
  -1   5   6        0.23       -1.78      1.78 o 
   0   5   6     1237.47     1330.48     15.41 o 
   1   5   6      432.81      538.60     10.06 o 
   2   5   6      259.99      275.26     11.53 o 
   3   5   6       59.60       47.77      6.27 o 
   4   5   6      409.21      382.91     18.39 o 
   5   5   6        7.31       13.48      7.76 o 
   6   5   6       18.20       21.04      8.59 o 
   7   5   6        8.88       34.95     24.18 o 
   8   5   6        2.81       11.56     12.23 o 
 -10   6   6       66.99       83.85     16.20 o 
  -9   6   6      134.42      119.68      9.98 o 
  -8   6   6        8.15        6.67      3.90 o 
  -7   6   6     2497.11     2506.89     30.94 o 
  -6   6   6     1344.82     1394.56     19.12 o 
  -5   6   6      628.45      665.60     13.18 o 
  -4   6   6     2040.72     2056.55     22.64 o 
  -3   6   6      168.55      228.60      7.37 o 
  -2   6   6      327.60      340.91     11.29 o 
  -1   6   6      873.08      959.34     15.13 o 
   0   6   6       48.54       76.32      4.85 o 
   1   6   6     1025.17     1104.07     14.37 o 
   2   6   6      187.26      180.93      6.84 o 
   3   6   6      307.50      335.74     13.94 o 
   4   6   6      427.57      442.42     21.02 o 
   5   6   6        3.38       13.60     10.09 o 
   6   6   6       22.59       20.33      9.20 o 
   7   6   6       10.55       17.90     13.87 o 
 -10   7   6       75.89       71.35     27.74 o 
  -9   7   6       93.83       80.96      9.45 o 
  -8   7   6      128.30      145.66     10.27 o 
  -7   7   6      171.09      151.62      9.35 o 
  -6   7   6       40.16       34.85      5.38 o 
  -5   7   6      125.25      119.69      8.32 o 
  -4   7   6      865.00      869.12     17.00 o 
  -3   7   6       16.86       14.89      3.87 o 
  -2   7   6      263.47      197.67     10.68 o 
  -1   7   6      371.44      345.43      9.10 o 
   0   7   6      667.91      607.02     10.40 o 
   1   7   6      394.96      424.99      9.33 o 
   2   7   6      249.34      235.75     12.10 o 
   3   7   6      709.17      699.53     18.62 o 
   4   7   6      366.86      296.99     22.28 o 
   5   7   6      384.99      332.12     37.73 o 
   6   7   6       94.49       80.75     18.17 o 
   7   7   6       28.24       46.51     24.41 o 
 -10   8   6        0.56       -4.84      5.89 o 
  -9   8   6      895.72      864.11     37.74 o 
  -8   8   6      220.68      236.98     13.71 o 
  -7   8   6       76.50       84.59      8.24 o 
  -6   8   6      706.59      715.30     42.98 o 
  -5   8   6      101.90       95.07      9.24 o 
  -4   8   6      117.99       97.66      5.67 o 
  -3   8   6       33.63       35.31      5.29 o 
  -2   8   6       53.21       55.77      6.46 o 
  -1   8   6     1663.64     1907.69     23.06 o 
   0   8   6       98.98      112.52      6.15 o 
   1   8   6     1512.81     1538.82     18.16 o 
   2   8   6      300.36      303.90     13.63 o 
   3   8   6       10.41        3.94      6.04 o 
   4   8   6        1.01        0.63      6.92 o 
   5   8   6        7.01        8.16      7.53 o 
   6   8   6        0.01       25.80     23.85 o 
   7   8   6        6.08       10.34     12.74 o 
 -10   9   6       78.23      108.58     13.87 o 
  -9   9   6      255.03      269.00     19.47 o 
  -8   9   6      209.22      197.42     13.21 o 
  -7   9   6        0.75       -0.89      5.02 o 
  -6   9   6       90.24       89.64      8.61 o 
  -5   9   6        0.17        1.36      2.26 o 
  -4   9   6      143.58      143.01      9.05 o 
  -3   9   6      113.20      129.74     10.39 o 
  -2   9   6      489.93      427.28     17.55 o 
  -1   9   6      961.59     1043.97     18.18 o 
   0   9   6       32.98       23.36      3.99 o 
   1   9   6      103.20      115.81      6.52 o 
   2   9   6      185.48      183.57     13.41 o 
   3   9   6        6.09       -1.91      4.18 o 
   4   9   6      621.02      561.31     20.15 o 
   5   9   6        3.63       15.58      7.45 o 
   6   9   6      170.66      199.21     19.87 o 
   7   9   6        0.39        9.91     10.66 o 
 -10  10   6      313.46      340.19     22.88 o 
  -9  10   6      123.00      121.12     12.30 o 
  -8  10   6       13.48        9.21      9.92 o 
  -7  10   6       48.42       51.96      7.38 o 
  -6  10   6     1348.77     1282.58     33.43 o 
  -5  10   6     2000.74     1972.50     33.31 o 
  -4  10   6      858.23      832.71     20.83 o 
  -3  10   6     1120.19     1195.55     24.39 o 
  -2  10   6      569.95      581.26     12.21 o 
  -1  10   6      174.48      213.18     11.72 o 
   0  10   6       66.25       63.88      5.81 o 
   1  10   6     1146.13     1117.13     17.31 o 
   2  10   6       20.45       19.72      6.08 o 
   3  10   6      128.37      122.80     11.81 o 
   4  10   6        2.01        3.73      4.91 o 
   5  10   6      266.64      245.22     20.22 o 
   6  10   6      195.21      182.97     19.45 o 
   7  10   6      174.79      157.76     31.39 o 
 -10  11   6      199.36      242.99     40.56 o 
  -9  11   6        3.33       -0.49      8.76 o 
  -8  11   6      100.04       86.77     11.04 o 
  -7  11   6        2.88        7.19      5.03 o 
  -6  11   6        0.59        4.05      5.15 o 
  -5  11   6       20.25       13.31      4.29 o 
  -4  11   6     1127.74     1104.65     23.96 o 
  -3  11   6      726.19      730.05     19.82 o 
  -2  11   6      176.12      180.23      8.40 o 
  -1  11   6      694.62      596.41     13.80 o 
   0  11   6        3.73        0.73      2.89 o 
   1  11   6       54.78       52.30      5.34 o 
   2  11   6      342.29      331.43     18.58 o 
   3  11   6        3.13        8.95      7.16 o 
   4  11   6       43.84       37.29      7.58 o 
   5  11   6        1.94        2.25      6.27 o 
   6  11   6        0.08       23.96     28.06 o 
   7  11   6      139.28      167.19     21.93 o 
 -10  12   6      394.80      406.12     23.03 o 
  -9  12   6        1.71       -4.78      5.55 o 
  -8  12   6      104.44       81.69     19.16 o 
  -7  12   6       30.70       24.28      7.04 o 
  -6  12   6        0.08       -2.13      3.42 o 
  -5  12   6      455.13      430.53     14.97 o 
  -4  12   6       71.37       82.38      8.55 o 
  -3  12   6       20.52       24.60      8.05 o 
  -2  12   6     1351.87     1389.93     25.65 o 
  -1  12   6      246.92      227.45     12.10 o 
   0  12   6      422.73      392.78     14.79 o 
   1  12   6     1361.63     1333.87     23.10 o 
   2  12   6      485.52      490.35     20.70 o 
   3  12   6      132.04      129.17     14.38 o 
   4  12   6       77.71       79.83     17.91 o 
   5  12   6      189.39      199.11     18.90 o 
   6  12   6      157.34      126.92     21.50 o 
   7  12   6       10.46       41.93     53.07 o 
 -10  13   6        1.40       12.67      8.15 o 
  -9  13   6      175.11      175.31     16.42 o 
  -8  13   6       54.98       59.26     10.36 o 
  -7  13   6      108.34      102.26     15.48 o 
  -6  13   6        3.74        1.63      6.30 o 
  -5  13   6       17.14       14.53      5.23 o 
  -4  13   6     1832.90     1800.41     33.09 o 
  -3  13   6      398.43      385.38     15.73 o 
  -2  13   6      454.09      435.94     15.16 o 
  -1  13   6        6.27        6.22      4.31 o 
   0  13   6        1.72        1.47      3.40 o 
   1  13   6      940.01      904.01     19.06 o 
   2  13   6        9.06        9.55      6.32 o 
   3  13   6      966.08      997.89     35.37 o 
   4  13   6      450.90      459.76     21.07 o 
   5  13   6       28.75       33.52     10.00 o 
   6  13   6      514.02      586.33     66.34 o 
   7  13   6      229.48      226.69     25.34 o 
  -9  14   6       89.73       90.10     12.55 o 
  -8  14   6        1.15       11.73     11.86 o 
  -7  14   6       29.63       22.39     15.83 o 
  -6  14   6      208.56      216.78     14.58 o 
  -5  14   6      120.80      103.21     10.96 o 
  -4  14   6      487.31      416.96     18.22 o 
  -3  14   6     1225.96     1179.77     24.96 o 
  -2  14   6      626.75      561.56     21.79 o 
  -1  14   6      100.47       98.44      9.89 o 
   0  14   6      559.71      595.11     17.34 o 
   1  14   6       55.02       38.35      6.11 o 
   2  14   6        3.07       10.51      6.12 o 
   3  14   6        1.29        4.15      5.84 o 
   4  14   6      323.03      319.81     20.40 o 
   5  14   6       17.13       22.22     12.23 o 
   6  14   6      118.45      105.21     49.13 o 
  -9  15   6       85.63       88.53     16.83 o 
  -8  15   6      149.81      120.54     23.16 o 
  -7  15   6        9.66        4.60      7.70 o 
  -6  15   6      113.67      107.15     11.99 o 
  -5  15   6        5.70       11.56      5.95 o 
  -4  15   6       25.92       15.95      5.58 o 
  -3  15   6      110.79      103.60      9.51 o 
  -2  15   6      122.34      110.97     12.05 o 
  -1  15   6      337.49      308.70     19.44 o 
   0  15   6       96.69      118.82     12.61 o 
   1  15   6      309.53      324.69     13.43 o 
   2  15   6        1.80        5.67      6.30 o 
   3  15   6        5.02        2.27      6.47 o 
   4  15   6       22.15       22.36      8.36 o 
   5  15   6       97.02       73.52     12.06 o 
   6  15   6       48.61       37.96     13.00 o 
  -9  16   6      149.83      109.33     20.57 o 
  -8  16   6       97.38       93.37     16.91 o 
  -7  16   6      417.65      422.16     21.71 o 
  -6  16   6        1.08       -4.29      4.29 o 
  -5  16   6       32.63       27.77      6.69 o 
  -4  16   6      395.57      323.01     16.37 o 
  -3  16   6       44.94       25.59      6.98 o 
  -2  16   6      190.31      171.59     15.27 o 
  -1  16   6     2223.31     2263.27     53.87 o 
   0  16   6      189.42      191.14     16.72 o 
   1  16   6     1273.17     1363.27     25.39 o 
   2  16   6     1150.73     1166.47     34.24 o 
   3  16   6       10.50        0.66      6.00 o 
   4  16   6       16.19       22.70      9.47 o 
   5  16   6      149.33      179.67     29.29 o 
   6  16   6        0.05        7.78     10.17 o 
  -9  17   6       11.31       -5.23     12.13 o 
  -8  17   6       94.21       74.89     16.58 o 
  -7  17   6      462.24      529.28     34.18 o 
  -6  17   6        4.54        3.48      5.35 o 
  -5  17   6     1297.35     1358.84     31.02 o 
  -4  17   6       98.13       94.18     12.68 o 
  -3  17   6      385.71      390.32     21.92 o 
  -2  17   6      196.43      179.57     14.93 o 
  -1  17   6      457.62      434.32     20.24 o 
   0  17   6       91.61       86.39     13.11 o 
   1  17   6      157.23      157.57     18.70 o 
   2  17   6      209.70      214.71     38.16 o 
   3  17   6       39.73       34.67      9.64 o 
   4  17   6        2.49       -0.50      6.81 o 
   5  17   6       62.79       75.53     15.35 o 
   6  17   6       11.15       -6.59     14.80 o 
  -9  18   6       87.87       80.08     20.16 o 
  -8  18   6      332.82      358.79     32.25 o 
  -7  18   6        9.00       12.63      9.77 o 
  -6  18   6       15.03       14.83      8.18 o 
  -5  18   6      290.41      265.85     25.25 o 
  -4  18   6       64.61       37.07      9.33 o 
  -3  18   6      143.08      134.95     14.90 o 
  -2  18   6      362.33      337.30     20.13 o 
  -1  18   6      107.06      121.53     18.16 o 
   0  18   6      317.77      346.22     23.60 o 
   1  18   6        2.65       -4.48      6.28 o 
   2  18   6       10.35        7.48      8.20 o 
   3  18   6       17.93       11.34      7.60 o 
   4  18   6      155.90      141.30     17.22 o 
   5  18   6       14.28       27.32     10.78 o 
   6  18   6       35.62       27.93     15.48 o 
  -8  19   6       35.13       20.46     13.00 o 
  -7  19   6       36.38       23.89     14.20 o 
  -6  19   6      152.88      139.29     16.38 o 
  -5  19   6       58.31       57.28     11.39 o 
  -4  19   6       53.96       37.47      9.58 o 
  -3  19   6       46.93       69.14     11.45 o 
  -2  19   6        3.04        4.29      5.71 o 
  -1  19   6       71.14       73.86     12.71 o 
   0  19   6      204.08      201.17     20.78 o 
   1  19   6       30.15       39.51     14.27 o 
   2  19   6       85.90       73.66     16.10 o 
   3  19   6       96.07      110.34     17.70 o 
   4  19   6      121.83       93.49     15.20 o 
   5  19   6        0.78        9.59     25.60 o 
  -8  20   6        5.06        6.74     10.23 o 
  -7  20   6      160.98      186.60     24.25 o 
  -6  20   6     1261.28     1214.56     62.78 o 
  -5  20   6       96.99       88.85     13.52 o 
  -4  20   6      283.33      290.74     22.78 o 
  -3  20   6        0.09       -4.12      5.72 o 
  -2  20   6       43.86       59.00     13.07 o 
  -1  20   6      645.68      642.13     31.10 o 
   0  20   6        9.27       26.62     10.87 o 
   1  20   6       88.15       85.55     21.29 o 
   2  20   6      156.75      128.46     18.74 o 
   3  20   6       11.46        6.91      9.27 o 
   4  20   6      127.05      140.97     21.70 o 
   5  20   6       32.71       28.33     12.49 o 
  -8  21   6        4.07       -3.29     11.51 o 
  -7  21   6      126.71      132.40     21.56 o 
  -6  21   6      681.48      725.97     32.81 o 
  -5  21   6       66.15       53.08     11.40 o 
  -4  21   6        2.69        4.16      7.07 o 
  -3  21   6       58.65       51.77     11.07 o 
  -2  21   6       80.13       62.83     13.44 o 
  -1  21   6        9.07       12.91      8.63 o 
   0  21   6      101.81       98.23     16.11 o 
   1  21   6       43.37       55.76     17.58 o 
   2  21   6      286.71      343.45     40.62 o 
   3  21   6      149.86      153.88     22.25 o 
   4  21   6        6.39       19.51     10.89 o 
   5  21   6      397.48      414.69     59.64 o 
  -7  22   6        1.80        1.13     10.69 o 
  -6  22   6       43.67       41.67     17.30 o 
  -5  22   6       24.66        8.77      8.46 o 
  -4  22   6       60.45       44.44     11.30 o 
  -3  22   6        0.57        0.85      7.15 o 
  -2  22   6      146.47      140.92     19.86 o 
  -1  22   6       82.97       95.67     16.36 o 
   0  22   6       38.43       23.14     10.28 o 
   1  22   6      275.54      260.73     34.29 o 
   2  22   6       26.64       49.88     17.76 o 
   3  22   6      266.38      249.53     51.05 o 
   4  22   6       43.37       34.16     13.63 o 
  -7  23   6        1.89       -7.62      9.96 o 
  -6  23   6      337.91      341.17     49.45 o 
  -5  23   6        5.19        8.03      8.04 o 
  -4  23   6      277.23      328.16     25.72 o 
  -3  23   6        1.12        4.58      8.36 o 
  -2  23   6      421.54      518.91     59.85 o 
  -1  23   6      179.89      195.56     25.96 o 
   0  23   6      263.66      262.81     26.47 o 
   1  23   6       16.27        6.50     12.37 o 
   2  23   6        0.95       12.42     11.50 o 
   3  23   6        0.86        0.63     11.88 o 
   4  23   6       36.68       29.26     17.54 o 
  -6  24   6       19.45       14.97     12.30 o 
  -5  24   6       16.88       11.59      9.32 o 
  -4  24   6       28.82       24.11     11.95 o 
  -3  24   6      252.54      239.17     26.28 o 
  -2  24   6       74.63       98.51     20.40 o 
  -1  24   6      137.85      137.31     22.50 o 
   0  24   6       98.50      127.78     19.49 o 
   1  24   6      136.12      112.64     32.19 o 
   2  24   6       45.22       60.69     23.45 o 
   3  24   6       33.51       27.35     14.70 o 
   4  24   6       27.06       36.63     24.01 o 
  -6  25   6        7.08       17.14     13.20 o 
  -5  25   6        1.01       14.45      9.51 o 
  -4  25   6      108.10      104.77     19.52 o 
  -3  25   6       18.41       24.87     11.97 o 
  -2  25   6        0.50       -2.36      9.25 o 
  -1  25   6        6.24       22.45     12.46 o 
   0  25   6        6.89        9.73     15.11 o 
   1  25   6      148.95      198.26     33.49 o 
   2  25   6        1.84       -2.07     11.71 o 
   3  25   6        3.34       16.31     12.77 o 
  -5  26   6        0.00        3.94      9.71 o 
  -4  26   6       44.70       23.44     12.94 o 
  -3  26   6       95.41      117.74     22.56 o 
  -2  26   6       34.47       29.73     14.66 o 
  -1  26   6       44.21       66.87     17.86 o 
   0  26   6       89.89       98.46     28.93 o 
   1  26   6       51.06       73.99     22.32 o 
   2  26   6        0.01        7.32     14.59 o 
  -5  27   6      403.43      482.68     88.82 o 
  -4  27   6       79.04       75.88     18.37 o 
  -3  27   6      245.65      258.18     33.60 o 
  -2  27   6      111.83      114.78     23.26 o 
  -1  27   6       16.73       20.75     14.62 o 
   0  27   6       70.72       59.13     26.00 o 
   1  27   6       11.39        9.40     17.23 o 
   2  27   6       12.01        6.89     14.97 o 
  -4  28   6       20.96        1.17     15.32 o 
  -3  28   6        0.68       10.76     13.38 o 
  -2  28   6       54.11       58.25     18.53 o 
  -1  28   6       98.93      168.44     41.29 o 
   0  28   6       44.61       57.60     25.52 o 
   1  28   6       51.55       29.28     22.18 o 
  -2  29   6       94.47       86.39     24.46 o 
  -1  29   6      123.38      145.69     26.72 o 
  -9   1   7       14.09       15.98      9.24 o 
  -8   1   7      207.07      218.16     19.60 o 
  -7   1   7      605.14      565.30     32.36 o 
  -6   1   7      795.82      811.72     11.87 o 
  -5   1   7      106.72      139.96      6.74 o 
  -4   1   7       14.80       17.68      2.76 o 
  -3   1   7        4.94        4.94      2.56 o 
  -2   1   7      675.71      675.34      9.56 o 
  -1   1   7       10.82        7.73      1.96 o 
   0   1   7     4913.30     4991.72     33.08 o 
   1   1   7      232.55      215.08      7.56 o 
   2   1   7      447.96      430.62     10.17 o 
   3   1   7      231.32      208.15     16.33 o 
   4   1   7     2007.03     1983.57     36.31 o 
   5   1   7      151.20      130.97     14.24 o 
   6   1   7      240.63      289.77     22.13 o 
   7   1   7        5.40       -6.40      9.23 o 
  -9   2   7        4.10       11.65     11.65 o 
  -8   2   7     1262.63     1162.97     36.65 o 
  -7   2   7        8.92        6.06      3.06 o 
  -6   2   7     1151.75     1209.18     15.74 o 
  -5   2   7      810.65      850.42     14.01 o 
  -4   2   7     1125.00     1205.03     15.29 o 
  -3   2   7      143.15      168.95      8.43 o 
  -2   2   7      713.89      661.78     13.72 o 
  -1   2   7     1186.04     1362.37     14.23 o 
   0   2   7      363.52      442.62      8.90 o 
   1   2   7       21.78       12.50      2.59 o 
   2   2   7      228.86      236.12     10.60 o 
   3   2   7       44.03       35.76      6.77 o 
   4   2   7        2.33        6.94      6.88 o 
   5   2   7       21.46       11.93      9.37 o 
   6   2   7      568.49      573.04     39.83 o 
   7   2   7      155.13      146.84     35.85 o 
 -11   3   7        0.09        7.61      8.73 o 
 -10   3   7      308.04      319.61     20.14 o 
  -9   3   7       95.68       94.13     12.92 o 
  -8   3   7      412.86      444.70     15.60 o 
  -7   3   7      352.61      359.61     17.39 o 
  -6   3   7      480.10      493.85     15.46 o 
  -5   3   7      833.84      885.13     14.49 o 
  -4   3   7      199.03      184.17      9.11 o 
  -3   3   7       91.30       61.86      6.50 o 
  -2   3   7      168.92      187.07      8.98 o 
  -1   3   7      173.49      242.03      7.07 o 
   0   3   7      397.71      442.12      8.95 o 
   1   3   7     1143.94     1213.27     14.25 o 
   2   3   7        0.94        1.57      2.87 o 
   3   3   7      653.86      660.85     25.10 o 
   4   3   7       36.91       37.14      7.90 o 
   5   3   7        5.15        8.21      6.58 o 
   6   3   7       74.02       78.42     12.99 o 
   7   3   7       22.45       27.96     13.23 o 
 -11   4   7      146.25      165.29     19.88 o 
 -10   4   7       44.20       68.73     28.47 o 
  -9   4   7       71.95       71.13     18.84 o 
  -8   4   7      667.88      683.84     27.30 o 
  -7   4   7        7.72       11.73      6.02 o 
  -6   4   7      163.74      168.56      9.38 o 
  -5   4   7      264.51      232.69      8.89 o 
  -4   4   7       19.25       26.68      4.89 o 
  -3   4   7     1298.22     1390.10     23.64 o 
  -2   4   7     1888.10     1885.85     24.06 o 
  -1   4   7        5.23        5.58      2.54 o 
   0   4   7      230.05      225.95      7.61 o 
   1   4   7       99.44       97.45      5.39 o 
   2   4   7      259.46      278.04     14.22 o 
   3   4   7      202.70      235.64     15.73 o 
   4   4   7      804.99      791.73     25.45 o 
   5   4   7       43.77       38.48     10.47 o 
   6   4   7        0.16        9.74      9.12 o 
   7   4   7       72.93       60.42     16.28 o 
 -11   5   7      203.40      226.01     23.02 o 
 -10   5   7      293.82      326.03     22.56 o 
  -9   5   7        0.15        6.11      6.14 o 
  -8   5   7      663.18      682.32     18.80 o 
  -7   5   7       59.28       72.81      6.65 o 
  -6   5   7      150.79      174.18      9.46 o 
  -5   5   7        4.86        7.11      2.96 o 
  -4   5   7      477.41      477.13     16.14 o 
  -3   5   7     4842.35     4756.70     43.54 o 
  -2   5   7      454.91      515.99     12.90 o 
  -1   5   7     2288.24     2361.95     23.80 o 
   0   5   7       28.41       30.11      3.56 o 
   1   5   7        4.58        3.90      2.58 o 
   2   5   7      320.37      316.73     12.96 o 
   3   5   7      262.77      277.64     17.24 o 
   4   5   7      494.29      494.81     23.21 o 
   5   5   7      477.47      510.99     25.80 o 
   6   5   7       28.06       33.71     10.99 o 
   7   5   7      460.26      481.15     41.58 o 
 -10   6   7       73.14       83.12     20.45 o 
  -9   6   7      248.02      237.48     11.85 o 
  -8   6   7        0.54        1.34      4.50 o 
  -7   6   7      138.95      142.62     12.31 o 
  -6   6   7        0.06        4.89      3.52 o 
  -5   6   7      623.16      667.59     15.40 o 
  -4   6   7        0.02        2.02      2.43 o 
  -3   6   7     3181.16     3242.20     32.52 o 
  -2   6   7     1049.60     1161.85     15.37 o 
  -1   6   7        0.55        0.87      2.35 o 
   0   6   7       14.36       19.82      3.11 o 
   1   6   7      251.74      283.70      8.30 o 
   2   6   7       62.40       54.23      7.33 o 
   3   6   7      106.46      105.22      9.52 o 
   4   6   7      236.96      200.99     17.38 o 
   5   6   7      115.47      113.73     18.08 o 
   6   6   7        8.03        1.23      7.91 o 
   7   6   7        0.61       21.75     46.22 o 
 -10   7   7        0.10        6.29      5.48 o 
  -9   7   7       73.57       69.12     16.71 o 
  -8   7   7      105.45       88.97     10.74 o 
  -7   7   7       18.08        8.56      9.91 o 
  -6   7   7      176.68      203.25     26.65 o 
  -5   7   7      135.26      140.46     10.75 o 
  -4   7   7       88.70       98.80      6.07 o 
  -3   7   7     1345.48     1323.79     24.34 o 
  -2   7   7        0.57        0.90      2.94 o 
  -1   7   7       33.75       23.97      3.60 o 
   0   7   7        9.96       12.80      2.85 o 
   1   7   7       69.43       79.92      5.44 o 
   2   7   7        0.01       -0.55      3.76 o 
   3   7   7      549.31      548.33     17.36 o 
   4   7   7       19.63       22.31     18.31 o 
   5   7   7       43.43       42.87     12.63 o 
   6   7   7        1.37       10.59     17.46 o 
   7   7   7        1.35       11.48     19.53 o 
 -10   8   7       65.86       51.22      9.38 o 
  -9   8   7       98.04      111.56     14.79 o 
  -8   8   7       37.40       48.46      7.71 o 
  -7   8   7       93.03       96.77     13.23 o 
  -6   8   7      285.98      268.96     15.60 o 
  -5   8   7      252.35      244.72     13.53 o 
  -4   8   7       29.73       26.91      4.50 o 
  -3   8   7        0.03        0.84      3.24 o 
  -2   8   7      907.43      947.20     21.68 o 
  -1   8   7     1980.57     1877.88     22.57 o 
   0   8   7     1243.62     1237.78     15.96 o 
   1   8   7     1914.61     1951.39     22.69 o 
   2   8   7     1343.81     1336.77     29.87 o 
   3   8   7        3.33        7.77      5.96 o 
   4   8   7       15.25       29.95      8.35 o 
   5   8   7       55.81       39.10      9.99 o 
   6   8   7      135.73      109.50     16.14 o 
   7   8   7       41.78       45.01     17.53 o 
 -10   9   7       86.03       77.16     10.63 o 
  -9   9   7      237.33      253.47     36.79 o 
  -8   9   7      335.35      343.03     22.92 o 
  -7   9   7      113.32      137.06     16.06 o 
  -6   9   7       12.42        7.13      5.75 o 
  -5   9   7      197.89      207.06      9.02 o 
  -4   9   7     1286.17     1332.27     24.96 o 
  -3   9   7      154.34      139.46     14.96 o 
  -2   9   7     1303.10     1398.10     27.43 o 
  -1   9   7     1660.31     1670.76     21.69 o 
   0   9   7       66.05       61.55      4.82 o 
   1   9   7       33.67       45.23      4.96 o 
   2   9   7       80.34       63.51      8.63 o 
   3   9   7      111.64      111.28     13.17 o 
   4   9   7      142.29      151.67     16.06 o 
   5   9   7        4.78       20.92     19.86 o 
   6   9   7        9.22       17.77     20.23 o 
   7   9   7        1.08       20.47     11.71 o 
 -10  10   7       77.57       74.94     14.31 o 
  -9  10   7       22.12       24.33     22.65 o 
  -8  10   7       83.86       88.63     13.88 o 
  -7  10   7       28.58       41.56     10.23 o 
  -6  10   7      163.27      129.50     18.41 o 
  -5  10   7       90.22      102.92      7.97 o 
  -4  10   7       20.56       26.02      6.16 o 
  -3  10   7       11.47        7.92      3.96 o 
  -2  10   7       37.08       30.07      6.00 o 
  -1  10   7      118.80      114.56      7.55 o 
   0  10   7        8.36       11.08      3.36 o 
   1  10   7      337.64      339.12     11.20 o 
   2  10   7        0.02        1.51      4.39 o 
   3  10   7       41.21       37.50      7.23 o 
   4  10   7       74.51       66.64     15.69 o 
   5  10   7       23.13       15.60      8.90 o 
   6  10   7        1.39        4.60     10.78 o 
   7  10   7       78.22       69.04     43.27 o 
 -10  11   7       60.12       66.84     30.85 o 
  -9  11   7        4.20       -0.66      7.53 o 
  -8  11   7      263.91      260.18     27.08 o 
  -7  11   7      180.00      167.72     28.67 o 
  -6  11   7      170.10      184.44     18.76 o 
  -5  11   7      257.72      267.36     11.71 o 
  -4  11   7       31.55       18.06      5.13 o 
  -3  11   7       52.35       48.67      7.29 o 
  -2  11   7        0.03       -3.77      4.18 o 
  -1  11   7      276.82      305.66     11.29 o 
   0  11   7      221.14      243.76      9.97 o 
   1  11   7        3.53        2.05      3.14 o 
   2  11   7        0.10        3.52      5.11 o 
   3  11   7      101.06      120.34     11.73 o 
   4  11   7      139.49      153.61     16.29 o 
   5  11   7      109.36      141.43     16.89 o 
   6  11   7       17.82       23.97     12.84 o 
   7  11   7        5.80       -3.85     20.13 o 
 -10  12   7       24.73       21.42     16.77 o 
  -9  12   7        7.02       35.29     11.85 o 
  -8  12   7       63.44       38.31     10.88 o 
  -7  12   7       27.48       21.11      8.68 o 
  -6  12   7      252.64      261.11     14.39 o 
  -5  12   7        4.75        5.96      5.15 o 
  -4  12   7       11.30        7.95      4.95 o 
  -3  12   7        7.86        1.85      6.45 o 
  -2  12   7      542.03      527.07     20.81 o 
  -1  12   7      644.66      639.54     24.67 o 
   0  12   7      158.18      150.46      9.71 o 
   1  12   7      441.04      438.14     14.80 o 
   2  12   7        0.79        6.23      5.57 o 
   3  12   7       84.39       77.49     11.22 o 
   4  12   7        1.15        3.99      7.66 o 
   5  12   7      158.90      161.17     17.83 o 
   6  12   7      248.11      232.57     25.33 o 
 -10  13   7       18.13       37.42     12.52 o 
  -9  13   7        0.09        4.02      8.89 o 
  -8  13   7      405.87      350.88     28.68 o 
  -7  13   7      101.47       79.11     13.78 o 
  -6  13   7      181.98      214.19     14.00 o 
  -5  13   7      142.77      147.45     14.64 o 
  -4  13   7        0.58       -3.53      4.11 o 
  -3  13   7      150.02      152.60     12.57 o 
  -2  13   7      215.64      221.67     19.47 o 
  -1  13   7       55.29       60.03      9.14 o 
   0  13   7      731.81      749.57     21.12 o 
   1  13   7      513.16      504.66     17.17 o 
   2  13   7      141.56      134.93     14.14 o 
   3  13   7      303.06      302.33     20.98 o 
   4  13   7      153.09      156.04     21.00 o 
   5  13   7       86.85       84.98     14.90 o 
   6  13   7       40.62       50.11     30.40 o 
  -9  14   7       63.43       60.24     14.46 o 
  -8  14   7        0.28       -1.73      9.00 o 
  -7  14   7        6.27        2.27      7.33 o 
  -6  14   7       95.85      115.67     11.74 o 
  -5  14   7       99.86      100.51     11.02 o 
  -4  14   7      515.02      462.98     18.31 o 
  -3  14   7      200.22      193.29     12.90 o 
  -2  14   7      401.89      385.82     18.82 o 
  -1  14   7        5.13       -0.48      7.81 o 
   0  14   7      820.74      825.49     22.93 o 
   1  14   7        7.42        2.81      4.54 o 
   2  14   7      557.96      561.96     24.07 o 
   3  14   7        0.56       12.74      6.27 o 
   4  14   7      380.77      363.45     22.25 o 
   5  14   7      184.79      166.39     18.97 o 
   6  14   7        1.58       31.88     35.48 o 
  -9  15   7       13.43        0.26      8.89 o 
  -8  15   7      139.58      124.01     24.10 o 
  -7  15   7        0.22       -1.80      6.80 o 
  -6  15   7       99.46       99.23     11.76 o 
  -5  15   7      156.23      136.75     13.17 o 
  -4  15   7      924.56      854.61     27.86 o 
  -3  15   7      828.89      797.07     21.97 o 
  -2  15   7      145.22      146.33     14.11 o 
  -1  15   7      979.35     1109.85     30.83 o 
   0  15   7      385.28      421.39     19.97 o 
   1  15   7       15.81       17.43      8.24 o 
   2  15   7        6.32        4.82      6.39 o 
   3  15   7       37.58       44.10     10.03 o 
   4  15   7      627.47      649.17     27.54 o 
   5  15   7      179.11      187.43     79.23 o 
   6  15   7       19.77       42.34     32.39 o 
  -9  16   7      105.21      110.66     28.06 o 
  -8  16   7      203.06      233.52     29.52 o 
  -7  16   7       55.44       25.17     10.91 o 
  -6  16   7      488.41      476.05     22.23 o 
  -5  16   7      242.68      278.67     16.85 o 
  -4  16   7      140.89       95.54     10.35 o 
  -3  16   7      322.40      283.71     17.92 o 
  -2  16   7       35.98       19.87      7.10 o 
  -1  16   7      146.80       92.97     24.03 o 
   0  16   7       20.79       26.74      8.94 o 
   1  16   7        9.47       -1.48      6.60 o 
   2  16   7      608.73      554.35     27.84 o 
   3  16   7       10.89        7.50      7.38 o 
   4  16   7      190.67      194.80     17.46 o 
   5  16   7        2.38        6.39     11.48 o 
   6  16   7       10.76       -5.99     11.46 o 
  -9  17   7       20.12       13.45     10.95 o 
  -8  17   7        4.39       -5.61      8.83 o 
  -7  17   7       15.11       19.04      9.49 o 
  -6  17   7        0.41       -4.84      6.42 o 
  -5  17   7      120.21      105.51     11.02 o 
  -4  17   7        0.41       -3.11      4.22 o 
  -3  17   7       17.86        6.75      6.71 o 
  -2  17   7       85.46       91.14     13.25 o 
  -1  17   7       37.60       45.57     11.03 o 
   0  17   7       57.13       54.46     11.83 o 
   1  17   7        0.87       -0.24      6.83 o 
   2  17   7        0.19        3.03      9.04 o 
   3  17   7       14.81        5.84      7.45 o 
   4  17   7       17.53       14.79      7.70 o 
   5  17   7       10.89       12.30     12.69 o 
  -9  18   7      180.94      153.63     25.84 o 
  -8  18   7       20.93       20.40     12.21 o 
  -7  18   7      103.09       91.39     14.25 o 
  -6  18   7       60.46       61.22     11.91 o 
  -5  18   7        0.47        3.74      6.42 o 
  -4  18   7       14.96       13.67      7.82 o 
  -3  18   7       26.72       11.26      7.10 o 
  -2  18   7      160.65      155.90     14.48 o 
  -1  18   7       35.15       41.94     10.93 o 
   0  18   7       53.01       26.54     19.28 o 
   1  18   7      222.97      195.14     28.57 o 
   2  18   7      152.03      130.13     18.91 o 
   3  18   7        2.63        8.93      9.75 o 
   4  18   7       17.29       11.95      8.76 o 
   5  18   7        1.68        4.17     11.81 o 
  -8  19   7       20.20        6.07     10.41 o 
  -7  19   7      126.59      123.10     19.88 o 
  -6  19   7      284.19      282.60     23.27 o 
  -5  19   7       11.51        6.79      7.64 o 
  -4  19   7      773.80      788.45     33.16 o 
  -3  19   7      713.27      672.67     27.83 o 
  -2  19   7       75.25       56.34     10.17 o 
  -1  19   7      479.95      441.75     27.71 o 
   0  19   7      208.10      246.44     23.22 o 
   1  19   7       33.85       45.93     16.61 o 
   2  19   7        4.87       -3.89     11.93 o 
   3  19   7       15.53       25.67     11.25 o 
   4  19   7      360.34      376.54     33.10 o 
   5  19   7       78.88      222.01     56.20 o 
  -8  20   7        6.25       -9.31      9.64 o 
  -7  20   7       16.29        1.35     10.18 o 
  -6  20   7       30.11       24.24      9.71 o 
  -5  20   7        3.28       -1.37      6.45 o 
  -4  20   7       57.15       60.54     11.27 o 
  -3  20   7       24.06       11.21      7.41 o 
  -2  20   7       14.82        8.62      7.56 o 
  -1  20   7       26.43       27.13     10.09 o 
   0  20   7       40.79       41.95     11.54 o 
   1  20   7      296.99      343.14     38.62 o 
   2  20   7       12.83       13.11     11.71 o 
   3  20   7       62.69       63.51     20.42 o 
   4  20   7        0.82       15.53     11.04 o 
   5  20   7      214.43      253.76     47.60 o 
  -8  21   7        0.75      -13.26     15.13 o 
  -7  21   7       30.23       25.20     13.12 o 
  -6  21   7       18.65       20.14      9.31 o 
  -5  21   7        0.06        3.50      7.65 o 
  -4  21   7      159.36      166.94     18.38 o 
  -3  21   7      107.56      129.46     16.30 o 
  -2  21   7      128.94      129.87     29.38 o 
  -1  21   7       14.89        9.47      8.09 o 
   0  21   7      348.36      378.48     48.38 o 
   1  21   7      125.70      132.31     25.04 o 
   2  21   7       50.03       22.39     14.20 o 
   3  21   7      148.24      174.67     31.15 o 
   4  21   7      378.86      416.10     36.52 o 
  -7  22   7      144.65      109.63     20.71 o 
  -6  22   7      113.02      104.34     16.21 o 
  -5  22   7        2.60        9.06      8.46 o 
  -4  22   7      108.87      111.67     16.12 o 
  -3  22   7       41.61       41.33     12.80 o 
  -2  22   7       15.72       19.18     11.81 o 
  -1  22   7     1214.67     1235.39     45.71 o 
   0  22   7       54.45       43.41     16.79 o 
   1  22   7      261.59      332.39     39.27 o 
   2  22   7      109.22      107.00     24.76 o 
   3  22   7       70.60       79.92     23.52 o 
   4  22   7        7.95       -4.57     19.74 o 
  -7  23   7      287.12      382.45     39.67 o 
  -6  23   7       33.59       44.15     12.31 o 
  -5  23   7        6.31        1.16      7.82 o 
  -4  23   7       18.13       14.51      9.36 o 
  -3  23   7       55.47       44.42     13.30 o 
  -2  23   7       24.50       21.53     14.79 o 
  -1  23   7      185.89      201.21     36.23 o 
   0  23   7       25.33       34.30     16.54 o 
   1  23   7       22.79       12.75     20.50 o 
   2  23   7       83.19      110.21     31.11 o 
   3  23   7        4.76        5.20     13.44 o 
  -6  24   7       50.71       24.25     11.09 o 
  -5  24   7        0.03        9.56      9.48 o 
  -4  24   7        8.54        8.48      9.99 o 
  -3  24   7       12.92        7.43      9.55 o 
  -2  24   7        1.04        9.19     10.22 o 
  -1  24   7       88.22       58.70     21.26 o 
   0  24   7        0.47       -1.53     11.01 o 
   1  24   7       20.69       49.15     17.79 o 
   2  24   7      274.18      390.42     46.71 o 
   3  24   7      225.70      273.10     45.91 o 
  -6  25   7        1.38       -4.54     10.49 o 
  -5  25   7       23.01       24.11     12.41 o 
  -4  25   7        2.69        8.17      9.84 o 
  -3  25   7      367.56      434.79     55.63 o 
  -2  25   7       40.31       35.90     15.39 o 
  -1  25   7      750.40      945.24     49.03 o 
   0  25   7       61.21       81.15     22.77 o 
   1  25   7       38.12       28.72     16.40 o 
   2  25   7        0.12       16.51     14.11 o 
  -5  26   7        3.12        8.89     11.14 o 
  -4  26   7       63.77       30.37     14.01 o 
  -3  26   7       48.90       43.24     16.38 o 
  -2  26   7       53.15       64.22     18.34 o 
  -1  26   7       55.38       41.99     16.32 o 
   0  26   7      188.96      154.45     38.13 o 
   1  26   7        0.06        1.99     13.17 o 
   2  26   7       75.28       45.20     20.92 o 
  -4  27   7      226.73      212.50     30.48 o 
  -3  27   7        5.70        0.13     11.22 o 
  -2  27   7       15.36       19.76     13.88 o 
  -1  27   7       52.13       46.96     16.73 o 
   0  27   7       59.25       57.18     24.80 o 
   1  27   7       18.84        6.21     14.58 o 
  -3  28   7       23.20       49.39     17.84 o 
  -2  28   7       20.96       64.68     20.04 o 
  -1  28   7      195.44      238.15     44.81 o 
   0  28   7       31.57       35.03     25.22 o 
  -9   0   8       20.21       45.93     30.98 o 
  -8   0   8       91.65       70.81     21.12 o 
  -7   0   8     1353.88     1399.30     24.79 o 
  -6   0   8     1886.70     1927.98     27.84 o 
  -5   0   8     3322.58     3301.13     38.50 o 
  -4   0   8     2674.24     2694.43     35.64 o 
  -3   0   8      719.34      788.95     24.31 o 
  -2   0   8       46.58       42.07      4.58 o 
  -1   0   8     2835.96     2859.26     48.72 o 
   0   0   8     5794.04     5967.52     51.55 o 
   1   0   8       61.51       68.22      7.41 o 
   2   0   8     2308.81     2397.74     51.81 o 
   3   0   8     1484.89     1533.28     44.53 o 
   4   0   8        3.08       15.82     13.14 o 
   5   0   8        6.02        7.75      8.71 o 
   6   0   8       27.04        8.43     12.88 o 
   7   0   8       51.04       22.47     21.18 o 
  -9   1   8        6.47       -2.43      7.72 o 
  -8   1   8       27.14       25.57      5.68 o 
  -7   1   8      423.04      452.71      8.83 o 
  -6   1   8       17.29       29.59      3.49 o 
  -5   1   8      270.66      294.77     10.19 o 
  -4   1   8      308.09      334.74      8.42 o 
  -3   1   8      531.05      596.90     16.34 o 
  -2   1   8      911.99      948.39     13.72 o 
  -1   1   8      936.69     1049.15     12.87 o 
   0   1   8       66.81       69.38      4.83 o 
   1   1   8        0.23       -0.19      2.22 o 
   2   1   8      404.54      392.35     15.31 o 
   3   1   8      790.76      839.54     24.76 o 
   4   1   8       36.11       42.48      8.04 o 
   5   1   8      540.95      576.08     25.05 o 
   6   1   8        0.31       -3.19      7.31 o 
   7   1   8       92.75       58.53     17.44 o 
  -9   2   8      730.92      816.15     21.64 o 
  -8   2   8        5.21        2.44      8.90 o 
  -7   2   8       83.45       90.62      8.13 o 
  -6   2   8      117.59      121.06     10.09 o 
  -5   2   8      172.03      187.70      9.64 o 
  -4   2   8       21.78       16.88      4.02 o 
  -3   2   8       10.96       13.19      3.62 o 
  -2   2   8      150.13      196.42      9.84 o 
  -1   2   8        4.64        2.51      1.97 o 
   0   2   8       82.45       94.87      5.58 o 
   1   2   8       23.22       17.94      3.15 o 
   2   2   8        1.00        0.86      4.39 o 
   3   2   8      152.16      149.56     12.45 o 
   4   2   8      222.64      246.99     16.74 o 
   5   2   8       42.89       43.98     19.25 o 
   6   2   8       50.23       27.34     11.53 o 
   7   2   8       22.00       23.11     13.81 o 
 -10   3   8      358.23      394.55     83.27 o 
  -9   3   8       36.57       42.38     30.81 o 
  -8   3   8       22.82       24.04      6.64 o 
  -7   3   8       56.04       44.35      5.34 o 
  -6   3   8      176.92      171.30     15.61 o 
  -5   3   8      665.14      739.95     14.73 o 
  -4   3   8       48.94       50.57      5.27 o 
  -3   3   8      398.15      412.14     11.49 o 
  -2   3   8     2795.84     2823.70     34.01 o 
  -1   3   8      796.10      775.99     12.90 o 
   0   3   8      120.13      118.21      6.87 o 
   1   3   8      251.03      242.63      8.34 o 
   2   3   8      932.70      918.89     19.40 o 
   3   3   8      554.83      543.92     19.11 o 
   4   3   8       58.46       53.65     12.87 o 
   5   3   8      141.10      166.15     17.05 o 
   6   3   8       43.31       26.61     11.22 o 
   7   3   8      119.79       77.85     31.53 o 
 -11   4   8       24.47       24.80     10.30 o 
 -10   4   8      323.24      388.38     78.95 o 
  -9   4   8        4.06       13.54      6.84 o 
  -8   4   8        1.86       -1.49      6.94 o 
  -7   4   8       79.00       89.54     12.06 o 
  -6   4   8        0.18        2.37      4.62 o 
  -5   4   8       14.23       34.25      5.47 o 
  -4   4   8      377.88      344.67     11.24 o 
  -3   4   8     1613.84     1642.53     23.11 o 
  -2   4   8      209.38      222.35     14.06 o 
  -1   4   8      312.15      337.97      8.84 o 
   0   4   8     2476.50     2542.58     24.16 o 
   1   4   8     1061.63     1150.59     16.31 o 
   2   4   8      222.49      245.90     13.59 o 
   3   4   8     1142.56     1138.55     29.97 o 
   4   4   8        7.40       -2.70      7.97 o 
   5   4   8       20.76       12.28      8.86 o 
   6   4   8      102.08      126.40     53.87 o 
   7   4   8      173.95      168.75     24.95 o 
 -11   5   8        2.25       -1.97      9.27 o 
 -10   5   8       68.70       41.95     14.20 o 
  -9   5   8        2.40       -5.73      5.73 o 
  -8   5   8       58.85       56.59     10.14 o 
  -7   5   8      430.62      432.98     22.50 o 
  -6   5   8       39.79       34.83      8.34 o 
  -5   5   8      574.97      553.88     21.94 o 
  -4   5   8       36.07       37.59      8.34 o 
  -3   5   8      488.73      492.96     22.88 o 
  -2   5   8      845.22      866.37     17.74 o 
  -1   5   8       28.12       31.69      3.76 o 
   0   5   8        6.33        4.78      2.69 o 
   1   5   8       77.22       82.42      5.70 o 
   2   5   8       89.27       73.13      9.38 o 
   3   5   8     1037.26      989.34     28.16 o 
   4   5   8       11.26        9.36      7.07 o 
   5   5   8      475.29      475.56     27.42 o 
   6   5   8       68.25       41.17     13.62 o 
   7   5   8       30.30       32.60     14.07 o 
 -10   6   8       19.85       24.28      9.68 o 
  -9   6   8       58.04       56.71     11.25 o 
  -8   6   8      681.33      709.45     27.12 o 
  -7   6   8       29.94       32.46      9.37 o 
  -6   6   8      725.69      730.19     34.60 o 
  -5   6   8      429.38      409.96     14.35 o 
  -4   6   8       94.69      103.25      8.12 o 
  -3   6   8      656.84      649.13     22.75 o 
  -2   6   8      508.55      579.93     12.36 o 
  -1   6   8      270.86      252.12     10.43 o 
   0   6   8      332.55      306.09     12.23 o 
   1   6   8       33.67       32.75      5.64 o 
   2   6   8       56.85       52.90     10.39 o 
   3   6   8      137.79      133.14     12.80 o 
   4   6   8        5.35       -6.61      8.96 o 
   5   6   8       92.11      109.08     19.90 o 
   6   6   8        0.43       37.86     45.23 o 
   7   6   8      180.36      183.79     26.28 o 
 -10   7   8      292.08      360.53     26.38 o 
  -9   7   8     1448.80     1487.22     41.65 o 
  -8   7   8      319.98      328.39     36.30 o 
  -7   7   8      648.79      631.12     28.33 o 
  -6   7   8      218.93      208.85     17.58 o 
  -5   7   8      529.09      558.15     23.11 o 
  -4   7   8     2156.08     2252.41     24.47 o 
  -3   7   8      853.41      905.67     20.72 o 
  -2   7   8     3562.92     3619.37     31.03 o 
  -1   7   8      732.67      757.16     14.84 o 
   0   7   8      579.53      623.24     12.52 o 
   1   7   8      171.37      163.81     14.83 o 
   2   7   8     1612.39     1539.51     28.76 o 
   3   7   8      264.76      249.76     19.47 o 
   4   7   8       38.67       34.44      9.26 o 
   5   7   8      564.52      550.07     27.68 o 
   6   7   8       62.41       69.58     39.30 o 
 -10   8   8        5.43       16.42      9.07 o 
  -9   8   8      163.51      185.88     21.50 o 
  -8   8   8       14.30       19.98      8.19 o 
  -7   8   8       45.16       32.21      9.77 o 
  -6   8   8        1.29        5.04      6.23 o 
  -5   8   8       99.09       95.54      7.98 o 
  -4   8   8        2.52        4.11      3.79 o 
  -3   8   8        1.82       -1.58      4.45 o 
  -2   8   8     1032.24     1002.67     20.39 o 
  -1   8   8      341.05      322.05     10.32 o 
   0   8   8      522.57      526.12     11.09 o 
   1   8   8      467.11      406.36     13.77 o 
   2   8   8      299.27      298.62     20.81 o 
   3   8   8      255.08      254.03     19.64 o 
   4   8   8      221.31      233.29     31.45 o 
   5   8   8       38.35       31.17     11.41 o 
   6   8   8      196.79      218.03     24.47 o 
 -10   9   8        0.27       -5.79      7.68 o 
  -9   9   8      302.65      317.07     22.83 o 
  -8   9   8       18.92       23.24     14.86 o 
  -7   9   8      210.19      192.73     19.61 o 
  -6   9   8     1578.86     1577.68     40.77 o 
  -5   9   8      502.85      486.25     16.48 o 
  -4   9   8       52.79       47.86      7.05 o 
  -3   9   8      896.32      904.79     22.94 o 
  -2   9   8       57.11       51.97      6.53 o 
  -1   9   8        4.14        1.72      2.94 o 
   0   9   8       14.61       20.57      4.07 o 
   1   9   8       52.55       52.72      6.82 o 
   2   9   8     1197.95     1211.45     33.09 o 
   3   9   8        1.43        3.55      5.21 o 
   4   9   8       20.02       18.84     15.66 o 
   5   9   8        3.22        5.00      8.59 o 
   6   9   8       44.00       44.46     14.85 o 
 -10  10   8      145.57      151.87     19.47 o 
  -9  10   8      295.90      306.06     25.59 o 
  -8  10   8       25.69       17.26      8.41 o 
  -7  10   8       22.62        9.81     13.13 o 
  -6  10   8       58.65       60.99     12.74 o 
  -5  10   8     1518.35     1470.46     28.59 o 
  -4  10   8      400.36      408.01     17.22 o 
  -3  10   8      856.34      902.06     23.43 o 
  -2  10   8        1.15        7.34      4.41 o 
  -1  10   8      498.09      481.92     13.92 o 
   0  10   8      933.94      908.60     16.38 o 
   1  10   8       67.49       71.67      7.76 o 
   2  10   8       45.41       31.49     13.21 o 
   3  10   8       10.47       14.94      6.09 o 
   4  10   8      252.06      260.74     21.63 o 
   5  10   8      139.83      144.28     22.17 o 
   6  10   8       97.82      138.24     69.18 o 
 -10  11   8       61.27       49.63     13.03 o 
  -9  11   8      301.91      339.39     27.84 o 
  -8  11   8      156.70      166.21     19.17 o 
  -7  11   8      107.93      106.07     15.34 o 
  -6  11   8      280.51      295.68     15.23 o 
  -5  11   8        8.40        4.22      4.96 o 
  -4  11   8      161.60      180.01     13.13 o 
  -3  11   8        7.06        0.07      5.96 o 
  -2  11   8       12.99       25.55      6.42 o 
  -1  11   8     1959.83     1961.99     26.95 o 
   0  11   8     1132.94     1070.48     23.40 o 
   1  11   8      766.67      766.33     19.47 o 
   2  11   8      805.98      818.41     27.27 o 
   3  11   8      215.42      184.97     15.90 o 
   4  11   8      159.53      126.99     23.12 o 
   5  11   8      353.85      345.80     27.24 o 
   6  11   8        1.25        0.89     11.21 o 
 -10  12   8       11.70       10.70     10.33 o 
  -9  12   8        2.29       -7.97      7.97 o 
  -8  12   8      290.70      248.23     23.60 o 
  -7  12   8       28.86       41.11     11.16 o 
  -6  12   8       12.67        3.75      5.64 o 
  -5  12   8      966.09      970.42     25.26 o 
  -4  12   8       43.43       43.75      7.68 o 
  -3  12   8       64.60       74.91     10.38 o 
  -2  12   8      111.43      115.73     13.93 o 
  -1  12   8      466.14      453.75     15.32 o 
   0  12   8     1595.46     1582.18     25.44 o 
   1  12   8       48.03       34.47      6.41 o 
   2  12   8        1.80       -4.11      5.08 o 
   3  12   8       49.92       43.31      8.86 o 
   4  12   8      167.75      180.05     18.74 o 
   5  12   8       88.46       76.54     14.10 o 
   6  12   8      148.98      146.38     22.88 o 
 -10  13   8      150.12      169.83     22.48 o 
  -9  13   8      159.83      174.48     21.55 o 
  -8  13   8        0.40        8.59      8.45 o 
  -7  13   8       13.04       19.62      8.83 o 
  -6  13   8      130.32      118.58     13.34 o 
  -5  13   8     1661.50     1594.14     36.37 o 
  -4  13   8       72.85       67.87      9.41 o 
  -3  13   8     3156.04     3134.79     47.69 o 
  -2  13   8     2039.57     2062.15     34.77 o 
  -1  13   8        1.14        8.27      6.47 o 
   0  13   8      423.87      387.53     14.41 o 
   1  13   8       11.22        6.92      6.23 o 
   2  13   8      111.29       93.22     12.61 o 
   3  13   8       82.05       72.55     10.51 o 
   4  13   8      370.80      351.68     39.98 o 
   5  13   8        1.74       19.31     13.36 o 
   6  13   8       69.25       90.94     22.91 o 
  -9  14   8       32.03       19.57     11.59 o 
  -8  14   8       42.45       48.30     15.81 o 
  -7  14   8      218.98      228.75     23.43 o 
  -6  14   8       93.71       94.13     10.92 o 
  -5  14   8      122.80      110.28     12.47 o 
  -4  14   8      119.09      103.18     11.19 o 
  -3  14   8      183.78      181.47     21.29 o 
  -2  14   8      115.27      124.04     11.04 o 
  -1  14   8        1.23       -2.87      4.04 o 
   0  14   8       46.14       49.06      8.16 o 
   1  14   8     1389.52     1332.38     42.47 o 
   2  14   8      206.34      158.76     16.44 o 
   3  14   8      842.80      836.73     30.56 o 
   4  14   8       24.22        5.50     14.18 o 
   5  14   8       96.09      102.61     17.98 o 
   6  14   8       13.68       11.21     12.18 o 
  -9  15   8       45.00       66.41     14.90 o 
  -8  15   8       97.22       84.51     16.81 o 
  -7  15   8       11.04        2.67      5.84 o 
  -6  15   8       21.10       24.78      7.80 o 
  -5  15   8       59.99       43.21      8.62 o 
  -4  15   8       56.52       44.03      8.25 o 
  -3  15   8       60.55       45.00      7.50 o 
  -2  15   8        3.77        5.63      4.67 o 
  -1  15   8       73.00       91.65     14.99 o 
   0  15   8       18.34       24.25      6.63 o 
   1  15   8        8.85       11.36      8.11 o 
   2  15   8       39.33       50.43     12.07 o 
   3  15   8      100.71      107.89     14.68 o 
   4  15   8       99.29       76.00     17.75 o 
   5  15   8       10.05       15.65     13.31 o 
  -9  16   8       12.56       19.28     14.53 o 
  -8  16   8      356.14      337.54     30.79 o 
  -7  16   8      361.17      370.83     30.60 o 
  -6  16   8        8.34        8.91      6.39 o 
  -5  16   8      188.32      159.83     14.84 o 
  -4  16   8      825.00      831.89     25.63 o 
  -3  16   8      409.43      386.46     19.37 o 
  -2  16   8       22.75       10.01      6.75 o 
  -1  16   8     1204.86     1206.18     39.59 o 
   0  16   8      188.79      217.50     16.24 o 
   1  16   8       47.49       31.19     13.74 o 
   2  16   8      105.52      110.08     16.66 o 
   3  16   8        3.70       -1.25      6.73 o 
   4  16   8        6.42       15.93     11.05 o 
   5  16   8      201.59      168.19     33.81 o 
  -9  17   8       31.10       12.77     11.21 o 
  -8  17   8        8.44       -0.67     13.16 o 
  -7  17   8      101.73      108.42     18.58 o 
  -6  17   8        0.96       -5.46      5.46 o 
  -5  17   8       92.95      124.35     15.80 o 
  -4  17   8      372.71      347.20     18.39 o 
  -3  17   8       36.53       10.79      6.98 o 
  -2  17   8      781.82      787.83     28.52 o 
  -1  17   8       55.99       80.65     14.02 o 
   0  17   8        1.48        2.23      6.02 o 
   1  17   8       10.10        9.10     10.39 o 
   2  17   8        0.13       -2.55      7.67 o 
   3  17   8      573.27      628.52     34.13 o 
   4  17   8       36.21       11.77     27.21 o 
   5  17   8       33.92       18.85     20.92 o 
  -9  18   8       72.77       66.35     18.30 o 
  -8  18   8        2.69        2.99     10.33 o 
  -7  18   8       22.18       27.56      9.72 o 
  -6  18   8       67.17       45.80     11.43 o 
  -5  18   8       50.74       50.73     12.02 o 
  -4  18   8        1.37        2.89      6.46 o 
  -3  18   8      147.43      117.92     17.30 o 
  -2  18   8       26.01        9.06      6.99 o 
  -1  18   8      683.00      632.55     30.75 o 
   0  18   8       64.22       35.63     25.57 o 
   1  18   8       90.23       80.75     19.44 o 
   2  18   8       41.69       37.72     23.11 o 
   3  18   8       27.13       24.21     11.46 o 
   4  18   8       55.32       37.87     18.02 o 
   5  18   8        6.21       17.85     23.21 o 
  -8  19   8       34.04        9.28     11.12 o 
  -7  19   8      339.07      375.17     27.26 o 
  -6  19   8      101.13       81.72     14.31 o 
  -5  19   8       74.69       73.85     13.12 o 
  -4  19   8        0.41       -0.64      5.99 o 
  -3  19   8       16.26        4.42      6.93 o 
  -2  19   8       66.24       50.13     11.36 o 
  -1  19   8        1.96        3.85      7.51 o 
   0  19   8      109.50       94.33     20.50 o 
   1  19   8        1.25        2.19      9.93 o 
   2  19   8       22.90        5.30     14.09 o 
   3  19   8      354.86      428.73     45.73 o 
   4  19   8        1.64       -6.69     12.76 o 
  -8  20   8        0.99       -5.52     12.53 o 
  -7  20   8      106.03      111.73     16.59 o 
  -6  20   8        1.49       -5.23      7.54 o 
  -5  20   8      107.07      104.97     15.35 o 
  -4  20   8      577.55      585.61     28.73 o 
  -3  20   8        0.66       -0.53      6.92 o 
  -2  20   8       10.07        8.31      8.29 o 
  -1  20   8      108.49      110.21     17.29 o 
   0  20   8      153.31      160.96     29.19 o 
   1  20   8      456.94      516.26     48.25 o 
   2  20   8       59.60       61.99     19.41 o 
   3  20   8      105.38      111.07     24.99 o 
   4  20   8        7.91       22.09     14.65 o 
  -8  21   8        5.42       12.97     15.09 o 
  -7  21   8       15.66        9.92      9.22 o 
  -6  21   8       58.51       50.48     16.11 o 
  -5  21   8       40.85       20.15      9.35 o 
  -4  21   8       14.66       19.11      8.71 o 
  -3  21   8      122.59      103.65     22.59 o 
  -2  21   8      144.02      208.82     23.49 o 
  -1  21   8       14.22       11.29      9.03 o 
   0  21   8       41.23       60.30     20.53 o 
   1  21   8        0.21       10.41     11.41 o 
   2  21   8      105.63       94.35     30.60 o 
   3  21   8        7.87       20.65     15.22 o 
   4  21   8       15.24       12.10     17.16 o 
  -7  22   8      164.25      163.79     25.57 o 
  -6  22   8       26.82       12.08      9.52 o 
  -5  22   8      116.03      117.00     16.83 o 
  -4  22   8       41.97       63.50     19.18 o 
  -3  22   8        6.51        4.06      8.69 o 
  -2  22   8        9.41       11.26      9.98 o 
  -1  22   8        6.05       10.75      9.27 o 
   0  22   8        6.43        9.53     13.01 o 
   1  22   8       92.15       89.00     21.53 o 
   2  22   8       39.84       66.36     21.03 o 
   3  22   8       75.27       79.23     35.53 o 
  -7  23   8       45.54       18.37     13.74 o 
  -6  23   8      432.04      524.61     34.24 o 
  -5  23   8       11.57        8.27      9.04 o 
  -4  23   8        0.72       -2.21      9.22 o 
  -3  23   8       18.46       23.91     11.54 o 
  -2  23   8      274.70      323.69     33.85 o 
  -1  23   8      148.01      122.02     19.76 o 
   0  23   8        2.32        3.72     12.11 o 
   1  23   8        0.88        5.65     12.04 o 
   2  23   8      192.58      240.86     52.96 o 
   3  23   8      232.47      196.31     80.44 o 
  -6  24   8      182.05      168.99     22.85 o 
  -5  24   8      214.22      284.39     25.57 o 
  -4  24   8       15.87        5.90     10.78 o 
  -3  24   8       91.21       92.84     20.02 o 
  -2  24   8        0.95        4.18     10.12 o 
  -1  24   8        0.55        3.64      9.44 o 
   0  24   8        7.67       15.08     13.39 o 
   1  24   8        1.27        3.42     13.53 o 
   2  24   8       31.25       56.04     20.97 o 
  -6  25   8       20.83       16.09     10.66 o 
  -5  25   8        4.59        3.50     10.66 o 
  -4  25   8       27.86       11.05     11.10 o 
  -3  25   8        1.22        0.48      9.12 o 
  -2  25   8       14.83       34.74     15.04 o 
  -1  25   8        2.55        4.43     14.55 o 
   0  25   8        1.15       -1.44     10.57 o 
   1  25   8       85.08       97.79     26.76 o 
   2  25   8       12.92       26.44     15.71 o 
  -5  26   8       85.74       69.22     17.48 o 
  -4  26   8       44.77       40.44     16.52 o 
  -3  26   8        1.02        4.11     12.43 o 
  -2  26   8       10.22       10.97     12.32 o 
  -1  26   8        0.56       -4.33     14.59 o 
   0  26   8        8.46       14.51     18.17 o 
   1  26   8       23.68       12.63     15.07 o 
  -4  27   8        4.39       -3.26     11.66 o 
  -3  27   8      573.41      747.74     53.53 o 
  -2  27   8      185.38      153.93     26.92 o 
  -1  27   8        3.31       17.39     16.17 o 
   0  27   8       10.46       15.72     19.16 o 
  -2  28   8      198.09      200.59     30.84 o 
 -10   1   9      132.38       85.42     25.61 o 
  -9   1   9      192.85      198.72     31.05 o 
  -8   1   9      579.65      597.17     15.39 o 
  -7   1   9      249.42      243.88     11.14 o 
  -6   1   9      727.72      768.20     19.06 o 
  -5   1   9      310.60      356.38     14.26 o 
  -4   1   9      430.97      456.36     19.57 o 
  -3   1   9        5.64        7.45      3.27 o 
  -2   1   9       85.43       90.44      6.69 o 
  -1   1   9      201.32      226.62      7.58 o 
   0   1   9     1323.31     1378.91     17.65 o 
   1   1   9      291.61      288.26     10.28 o 
   2   1   9       36.02       35.83      6.74 o 
   3   1   9        1.78        6.71      5.27 o 
   4   1   9       69.36       78.01     10.51 o 
   5   1   9       25.88       26.91      8.50 o 
   6   1   9        0.06      -11.38     11.38 o 
 -10   2   9      247.24      250.87     30.52 o 
  -9   2   9       85.75      100.82      7.99 o 
  -8   2   9       38.23       36.21      5.68 o 
  -7   2   9        3.53        0.50      3.64 o 
  -6   2   9      153.42      171.54     10.40 o 
  -5   2   9      404.41      420.01     14.33 o 
  -4   2   9      154.97      174.69     10.75 o 
  -3   2   9      239.93      225.33     10.55 o 
  -2   2   9      469.53      477.97     12.53 o 
  -1   2   9      433.42      429.34      8.92 o 
   0   2   9      286.29      271.48      8.89 o 
   1   2   9      316.22      326.60     10.62 o 
   2   2   9        2.86       15.51      4.91 o 
   3   2   9       54.28       43.33      8.04 o 
   4   2   9      123.81      133.24     17.49 o 
   5   2   9        7.74        4.55      7.82 o 
   6   2   9      196.27      166.33     24.25 o 
 -10   3   9      101.12      119.40     23.35 o 
  -9   3   9      142.00      148.98      9.52 o 
  -8   3   9      703.68      674.07     23.02 o 
  -7   3   9       42.21       24.04      8.45 o 
  -6   3   9       16.12       12.57      5.56 o 
  -5   3   9      588.70      617.07     17.00 o 
  -4   3   9       71.18       50.60      7.20 o 
  -3   3   9      710.97      716.04     20.38 o 
  -2   3   9     1030.11     1061.08     20.47 o 
  -1   3   9       15.58       24.62      3.71 o 
   0   3   9       24.09       17.19      3.19 o 
   1   3   9      120.14      108.69      6.66 o 
   2   3   9        7.52        4.78      4.78 o 
   3   3   9      985.55      959.00     26.21 o 
   4   3   9        0.63        1.62      9.43 o 
   5   3   9      518.28      525.45     29.88 o 
   6   3   9      131.31      121.95     21.60 o 
 -11   4   9       21.77       13.82      9.94 o 
 -10   4   9       38.46       35.43      9.16 o 
  -9   4   9      193.85      229.29     19.48 o 
  -8   4   9      292.95      282.65     19.02 o 
  -7   4   9       18.10       18.13      9.65 o 
  -6   4   9     1301.57     1328.08     35.21 o 
  -5   4   9       43.77       49.76     10.00 o 
  -4   4   9      673.57      650.59     19.15 o 
  -3   4   9       29.91       21.87      4.38 o 
  -2   4   9      135.02      169.25     10.14 o 
  -1   4   9      316.11      330.93      9.59 o 
   0   4   9        3.83        4.15      2.97 o 
   1   4   9      347.50      375.15     11.36 o 
   2   4   9      242.48      241.49     16.85 o 
   3   4   9       28.43       43.47      8.35 o 
   4   4   9       63.93       44.92     18.64 o 
   5   4   9       24.08       40.78     27.03 o 
   6   4   9        7.90       14.00     11.96 o 
 -11   5   9       59.89       55.89     14.37 o 
 -10   5   9      307.47      331.62     40.26 o 
  -9   5   9       62.43       65.77     11.53 o 
  -8   5   9     1583.24     1620.51     67.21 o 
  -7   5   9      690.31      663.61     34.45 o 
  -6   5   9        4.03       -3.37      5.24 o 
  -5   5   9        0.69        2.92      5.09 o 
  -4   5   9       45.18       34.33      4.89 o 
  -3   5   9     1431.72     1503.64     25.24 o 
  -2   5   9      147.52      135.69      9.26 o 
  -1   5   9     1475.86     1465.62     19.31 o 
   0   5   9        1.00        1.22      2.84 o 
   1   5   9      269.53      283.23     10.35 o 
   2   5   9      220.31      200.86     13.24 o 
   3   5   9       77.34       78.99     10.71 o 
   4   5   9        0.35        5.47      7.25 o 
   5   5   9      102.69       90.94     15.34 o 
   6   5   9       35.69       37.61     39.49 o 
 -10   6   9        8.77       11.27      8.43 o 
  -9   6   9       49.99       73.22     17.33 o 
  -8   6   9       27.36       25.04      9.46 o 
  -7   6   9      895.82      957.17     34.72 o 
  -6   6   9     1052.96      971.27     31.24 o 
  -5   6   9      377.96      365.17     27.47 o 
  -4   6   9      414.75      432.21     13.48 o 
  -3   6   9      111.37      102.87      8.03 o 
  -2   6   9       13.47       13.38      4.47 o 
  -1   6   9        0.27        0.90      2.66 o 
   0   6   9       61.62       70.13      7.03 o 
   1   6   9       29.77       22.61      4.81 o 
   2   6   9        8.36       19.27      5.76 o 
   3   6   9       26.57       24.71      8.01 o 
   4   6   9       62.27       46.84     22.48 o 
   5   6   9      204.79      188.10     19.62 o 
   6   6   9        9.46       14.17     11.79 o 
 -10   7   9      329.20      301.80     33.87 o 
  -9   7   9       30.73       14.57     10.04 o 
  -8   7   9      152.90      140.91     17.48 o 
  -7   7   9        3.69        2.95      6.55 o 
  -6   7   9      525.45      522.07     24.08 o 
  -5   7   9     1045.67     1025.63     21.73 o 
  -4   7   9       17.43       33.09      8.99 o 
  -3   7   9      893.69      942.20     21.22 o 
  -2   7   9       14.05       28.31      5.34 o 
  -1   7   9       44.56       21.94      4.12 o 
   0   7   9      122.90      126.39     10.99 o 
   1   7   9     1123.28     1126.61     21.24 o 
   2   7   9      434.27      453.49     17.59 o 
   3   7   9      312.40      296.72     21.94 o 
   4   7   9       15.01       23.95      9.32 o 
   5   7   9        3.53       -5.49      7.93 o 
   6   7   9      105.54      152.19     50.47 o 
 -10   8   9       42.10       47.61     26.38 o 
  -9   8   9       85.42       88.36     14.61 o 
  -8   8   9      135.45      127.50     16.04 o 
  -7   8   9      349.77      351.08     45.26 o 
  -6   8   9     3514.91     3589.32    125.42 o 
  -5   8   9       81.09       79.62      8.40 o 
  -4   8   9      862.33      954.29     37.69 o 
  -3   8   9     2898.12     2846.17     36.12 o 
  -2   8   9       15.46       19.32      4.79 o 
  -1   8   9      284.37      280.34     10.48 o 
   0   8   9      474.63      489.33     11.35 o 
   1   8   9       19.49       16.32      5.11 o 
   2   8   9        0.22        2.94      4.66 o 
   3   8   9      527.12      552.83     25.54 o 
   4   8   9       15.19       -1.06      7.88 o 
   5   8   9       23.48       28.52     10.42 o 
   6   8   9       22.71       11.04     15.04 o 
 -10   9   9       62.77       55.40     13.54 o 
  -9   9   9       95.00       52.58     12.78 o 
  -8   9   9       13.01       12.81      7.94 o 
  -7   9   9       15.14        5.63      7.68 o 
  -6   9   9     1608.28     1597.37     42.93 o 
  -5   9   9      327.08      339.62     15.42 o 
  -4   9   9     1872.80     1788.21     33.27 o 
  -3   9   9        1.08        5.80      4.07 o 
  -2   9   9       15.90       12.38      4.49 o 
  -1   9   9       21.32       19.36      5.20 o 
   0   9   9      322.67      344.28     10.89 o 
   1   9   9       12.70       -0.22      5.16 o 
   2   9   9        1.12        2.81      5.15 o 
   3   9   9        6.24       -6.02      6.02 o 
   4   9   9      100.82       91.64     14.33 o 
   5   9   9        0.16       11.37      8.98 o 
   6   9   9      219.63      241.27     27.68 o 
 -10  10   9        1.17       25.43     22.73 o 
  -9  10   9       25.35       16.05     10.24 o 
  -8  10   9      141.39      154.15     18.39 o 
  -7  10   9        8.95       14.22      8.45 o 
  -6  10   9      361.86      353.33     31.18 o 
  -5  10   9      787.42      732.17     21.53 o 
  -4  10   9     2703.80     2611.32     41.62 o 
  -3  10   9     1119.15      943.54     25.27 o 
  -2  10   9      216.41      244.44     18.38 o 
  -1  10   9     1011.39      963.48     26.17 o 
   0  10   9      139.23      114.05      8.81 o 
   1  10   9      299.31      282.67     18.00 o 
   2  10   9      171.96      178.27     14.44 o 
   3  10   9       63.06       71.56     21.94 o 
   4  10   9        2.19        2.18      7.88 o 
   5  10   9      180.37      198.55     27.11 o 
   6  10   9        6.63       -0.38     10.88 o 
 -10  11   9      113.92      123.47     41.62 o 
  -9  11   9       21.13       22.02     11.62 o 
  -8  11   9      140.38      129.88     18.14 o 
  -7  11   9        3.94        2.21      7.45 o 
  -6  11   9     1020.84     1017.42     27.12 o 
  -5  11   9      151.32      176.80     13.53 o 
  -4  11   9      668.76      661.92     21.69 o 
  -3  11   9      499.75      509.04     21.87 o 
  -2  11   9        7.94        2.57      4.34 o 
  -1  11   9      238.03      269.75     13.01 o 
   0  11   9      940.87      937.58     21.42 o 
   1  11   9      222.37      261.48     17.91 o 
   2  11   9        1.98       10.27      6.77 o 
   3  11   9       44.15       24.37      8.89 o 
   4  11   9      122.22      120.28     17.95 o 
   5  11   9       44.63       26.05     13.64 o 
   6  11   9      373.28      379.39     47.61 o 
 -10  12   9      525.50      568.39     33.52 o 
  -9  12   9      254.08      292.40     26.41 o 
  -8  12   9      195.02      203.67     31.74 o 
  -7  12   9      299.71      300.91     26.03 o 
  -6  12   9       12.14        5.47      6.47 o 
  -5  12   9      106.85      100.18     10.92 o 
  -4  12   9       85.60       80.48      9.84 o 
  -3  12   9      558.33      507.41     19.68 o 
  -2  12   9      910.52      847.75     25.17 o 
  -1  12   9        1.69        2.44      4.85 o 
   0  12   9     1768.93     1701.29     45.38 o 
   1  12   9     1167.24     1110.06     41.99 o 
   2  12   9      125.80      107.84     13.81 o 
   3  12   9       59.02       54.48     11.48 o 
   4  12   9       11.21        9.69      8.92 o 
   5  12   9      100.79      121.37     21.10 o 
 -10  13   9       44.40       24.28     11.87 o 
  -9  13   9      108.50      134.54     20.13 o 
  -8  13   9       38.81       13.13     12.18 o 
  -7  13   9      623.48      633.73     40.11 o 
  -6  13   9      434.64      425.31     20.51 o 
  -5  13   9        7.25        6.17      6.12 o 
  -4  13   9      137.56      129.31     12.33 o 
  -3  13   9       36.38       21.65      7.03 o 
  -2  13   9      493.83      505.72     16.56 o 
  -1  13   9        4.04       17.82      5.11 o 
   0  13   9     1737.21     1831.73     44.04 o 
   1  13   9       57.84       41.26     11.51 o 
   2  13   9      158.55      178.73     20.29 o 
   3  13   9       42.03       39.17      9.51 o 
   4  13   9       22.26       33.47     19.17 o 
   5  13   9        6.75       22.06     38.43 o 
  -9  14   9       95.35       80.33     19.63 o 
  -8  14   9        0.45        7.10     11.71 o 
  -7  14   9       15.35       30.58     11.03 o 
  -6  14   9      167.96      178.88     15.79 o 
  -5  14   9        7.95        1.21      5.28 o 
  -4  14   9      169.43      182.71     14.89 o 
  -3  14   9       41.60       21.69      6.83 o 
  -2  14   9      862.40      842.92     23.46 o 
  -1  14   9      933.54      894.92     28.61 o 
   0  14   9      968.93      857.06     43.02 o 
   1  14   9      615.87      643.30     40.62 o 
   2  14   9     1266.67     1235.97     43.71 o 
   3  14   9       42.54       45.84     10.69 o 
   4  14   9       61.59       45.95     13.20 o 
   5  14   9       13.12       24.21     16.00 o 
  -9  15   9      489.12      468.49     39.39 o 
  -8  15   9      206.11      234.96     25.37 o 
  -7  15   9        0.09        1.08      5.99 o 
  -6  15   9      278.76      261.75     18.89 o 
  -5  15   9      101.15      104.02     13.67 o 
  -4  15   9      256.11      275.18     28.30 o 
  -3  15   9      462.73      449.08     19.09 o 
  -2  15   9        9.34       11.31      5.27 o 
  -1  15   9      450.04      427.32     22.05 o 
   0  15   9       21.98       23.93      8.24 o 
   1  15   9       11.43       14.79     12.46 o 
   2  15   9      629.83      656.74     33.28 o 
   3  15   9      136.56      124.76     16.50 o 
   4  15   9       41.74      -10.63     39.63 o 
   5  15   9      158.66      140.16     29.83 o 
  -9  16   9       71.27       63.41     25.28 o 
  -8  16   9        0.16       -2.97      7.91 o 
  -7  16   9       97.88       74.49     15.36 o 
  -6  16   9      143.14      126.08     19.01 o 
  -5  16   9       26.77       13.44      8.38 o 
  -4  16   9      640.85      625.23     21.62 o 
  -3  16   9        5.11        1.18      4.85 o 
  -2  16   9        5.49        0.05      5.81 o 
  -1  16   9        7.54        7.00      6.43 o 
   0  16   9       13.97       10.29      7.29 o 
   1  16   9      311.04      339.62     37.35 o 
   2  16   9        5.64        8.73     15.09 o 
   3  16   9       59.23       43.95     11.31 o 
   4  16   9      422.56      465.99     71.10 o 
   5  16   9        6.73      -10.74     19.59 o 
  -9  17   9        1.63       12.79     12.14 o 
  -8  17   9       14.20       14.16     10.93 o 
  -7  17   9        0.54       -2.71      8.53 o 
  -6  17   9       28.01       36.05     12.62 o 
  -5  17   9        7.20       -0.33      6.82 o 
  -4  17   9       87.21       78.00     13.49 o 
  -3  17   9      150.89      114.87     11.83 o 
  -2  17   9        0.07        4.03      6.41 o 
  -1  17   9       14.40       16.59      9.29 o 
   0  17   9        0.95       15.37      7.61 o 
   1  17   9       15.25        5.65     10.71 o 
   2  17   9       32.82       15.41     12.81 o 
   3  17   9       36.38       41.55     21.37 o 
   4  17   9       89.12      166.27     61.66 o 
  -8  18   9        6.07        1.75     10.27 o 
  -7  18   9       96.01       88.38     21.78 o 
  -6  18   9       89.13      102.12     15.31 o 
  -5  18   9       24.17       29.44      9.53 o 
  -4  18   9       59.24       52.27     12.38 o 
  -3  18   9      177.51      127.24     21.84 o 
  -2  18   9      240.45      184.12     26.53 o 
  -1  18   9      448.74      428.06     31.50 o 
   0  18   9        6.31        2.89     10.60 o 
   1  18   9      272.23      278.03     35.12 o 
   2  18   9       21.01       15.19     13.07 o 
   3  18   9       49.96       45.02     17.17 o 
   4  18   9      414.07      587.01     79.69 o 
  -8  19   9      152.02      144.06     23.05 o 
  -7  19   9       47.19       27.79     12.41 o 
  -6  19   9      180.24      185.33     21.67 o 
  -5  19   9        1.32       -2.75      7.21 o 
  -4  19   9      123.15      107.13     15.31 o 
  -3  19   9       27.45       43.77     12.92 o 
  -2  19   9       23.36       16.29      9.40 o 
  -1  19   9      353.62      380.26     30.52 o 
   0  19   9       25.80       26.52     12.80 o 
   1  19   9       23.48       18.26     13.10 o 
   2  19   9        2.06        2.27     10.57 o 
   3  19   9       16.30        8.55     12.86 o 
  -8  20   9        1.11        2.98     11.31 o 
  -7  20   9      202.82      206.74     21.79 o 
  -6  20   9       26.58       18.99      9.99 o 
  -5  20   9      311.82      289.05     24.19 o 
  -4  20   9       12.45        7.79      7.88 o 
  -3  20   9        0.00        7.78      9.03 o 
  -2  20   9       22.92       29.48     11.08 o 
  -1  20   9      177.63      228.08     24.58 o 
   0  20   9       68.87       43.68     20.22 o 
   1  20   9       62.97       86.31     22.44 o 
   2  20   9       51.47       46.07     18.68 o 
   3  20   9       21.02        9.71     19.79 o 
  -7  21   9       86.48       59.28     13.67 o 
  -6  21   9       75.33       83.52     15.14 o 
  -5  21   9       20.41       17.63      9.50 o 
  -4  21   9      135.59      164.03     19.35 o 
  -3  21   9       11.77        8.96      8.61 o 
  -2  21   9      188.47      200.61     23.58 o 
  -1  21   9       92.08       89.80     22.64 o 
   0  21   9      281.41      246.71     51.43 o 
   1  21   9       32.17       41.34     18.00 o 
   2  21   9      238.94      209.83     65.12 o 
   3  21   9        8.44        4.21     13.98 o 
  -7  22   9       99.74       90.04     17.22 o 
  -6  22   9        4.21        5.74      8.84 o 
  -5  22   9        9.61        6.56      9.17 o 
  -4  22   9        1.35        7.49      8.44 o 
  -3  22   9        1.98       -3.95      8.27 o 
  -2  22   9       14.48       10.89     10.34 o 
  -1  22   9        1.02        2.47     12.53 o 
   0  22   9       95.82      129.62     26.74 o 
   1  22   9      197.55      188.52     66.38 o 
   2  22   9      213.88      244.55     36.97 o 
   3  22   9       12.79       20.26     22.45 o 
  -7  23   9        0.89       -0.42     10.02 o 
  -6  23   9      371.30      460.83     32.89 o 
  -5  23   9       53.81       48.84     13.15 o 
  -4  23   9      509.86      544.02     40.64 o 
  -3  23   9        5.35       -0.63      9.68 o 
  -2  23   9      115.67      112.97     21.08 o 
  -1  23   9       48.66       27.77     15.24 o 
   0  23   9        0.18        8.21     13.34 o 
   1  23   9        6.55        5.29     13.00 o 
   2  23   9        0.13       -4.63     12.50 o 
  -6  24   9        3.57        7.94     10.02 o 
  -5  24   9       62.20       43.66     13.44 o 
  -4  24   9       19.84        9.73      9.64 o 
  -3  24   9       76.06       63.91     17.72 o 
  -2  24   9       69.40      119.34     35.32 o 
  -1  24   9       95.06      124.35     26.70 o 
   0  24   9        0.17        6.34     14.77 o 
   1  24   9       10.28       -1.16     13.53 o 
   2  24   9        4.09        5.16     15.41 o 
  -5  25   9      127.28      160.49     25.07 o 
  -4  25   9       34.16       25.70     13.37 o 
  -3  25   9      363.89      464.57     43.55 o 
  -2  25   9      154.34      166.09     26.25 o 
  -1  25   9       10.66      -12.17     12.17 o 
   0  25   9      163.50      216.41     67.29 o 
   1  25   9       18.79        4.76     13.51 o 
  -5  26   9       21.42       31.50     22.13 o 
  -4  26   9       55.36       55.47     17.68 o 
  -3  26   9      163.74      166.11     57.94 o 
  -2  26   9       46.33       49.75     18.12 o 
  -1  26   9       30.41       63.78     27.08 o 
   0  26   9       83.91      101.74     47.05 o 
  -3  27   9        0.02       10.75     12.44 o 
  -2  27   9        4.81       -1.43     13.87 o 
  -1  27   9       48.01       47.17     22.94 o 
 -10   0  10      585.55      600.46     41.15 o 
  -9   0  10       18.10       21.74      7.44 o 
  -8   0  10      177.48      157.63     15.54 o 
  -7   0  10      181.01      190.67     27.39 o 
  -6   0  10     1759.02     1770.78     55.69 o 
  -5   0  10        0.27        3.66      5.25 o 
  -4   0  10       12.71       16.82      7.11 o 
  -3   0  10      931.21      992.69     22.94 o 
  -2   0  10        3.78        2.89      4.95 o 
  -1   0  10     1583.99     1595.82     26.84 o 
   0   0  10       12.80        9.19      4.43 o 
   1   0  10       90.49       89.49      9.71 o 
   2   0  10      564.15      551.78     27.76 o 
   3   0  10        8.27       20.89     15.69 o 
   4   0  10      135.55      123.24     20.79 o 
   5   0  10      600.08      522.23     51.72 o 
   6   0  10      248.06      179.99     37.04 o 
 -10   1  10        4.31        6.33      6.68 o 
  -9   1  10      426.84      403.23     16.97 o 
  -8   1  10        0.65        7.88      4.54 o 
  -7   1  10      326.02      312.66     19.38 o 
  -6   1  10        9.28        8.05      4.68 o 
  -5   1  10        7.15        2.04      3.87 o 
  -4   1  10       61.72       67.81      7.33 o 
  -3   1  10     1025.54      991.35     21.56 o 
  -2   1  10      394.31      399.93      9.24 o 
  -1   1  10     1247.34     1243.02     26.30 o 
   0   1  10      528.25      561.04     12.14 o 
   1   1  10      330.05      332.84     11.22 o 
   2   1  10        8.53       12.41      5.78 o 
   3   1  10      335.83      352.30     19.42 o 
   4   1  10       66.40       59.18     16.38 o 
   5   1  10      900.54      919.97     35.17 o 
   6   1  10       16.98       -2.77     15.51 o 
 -10   2  10        2.04       20.55     27.39 o 
  -9   2  10       37.57       27.64      6.00 o 
  -8   2  10       18.18       18.25      5.59 o 
  -7   2  10        5.37        5.70      4.45 o 
  -6   2  10      270.02      255.57     13.40 o 
  -5   2  10       21.92       27.61      5.57 o 
  -4   2  10      162.02      196.65     13.37 o 
  -3   2  10      641.90      690.80     17.25 o 
  -2   2  10        2.12        1.53      2.91 o 
  -1   2  10      153.49      175.45      7.50 o 
   0   2  10       55.47       45.23      4.68 o 
   1   2  10      101.58       90.57      7.96 o 
   2   2  10      192.43      187.08     13.98 o 
   3   2  10        3.41       10.54     10.78 o 
   4   2  10        4.41       12.94      7.63 o 
   5   2  10      221.62      271.35     40.85 o 
   6   2  10        0.26       16.37     16.16 o 
 -11   3  10      166.61      174.57     18.77 o 
 -10   3  10        4.37       14.94      5.35 o 
  -9   3  10       38.40       37.80      7.08 o 
  -8   3  10      336.81      340.03     19.51 o 
  -7   3  10       11.27        2.66      4.38 o 
  -6   3  10        3.21       -0.96      4.30 o 
  -5   3  10      110.09       97.07      9.68 o 
  -4   3  10       62.35       49.31      6.50 o 
  -3   3  10      872.24      910.82     22.67 o 
  -2   3  10      278.13      280.26     10.91 o 
  -1   3  10      575.15      580.78     12.56 o 
   0   3  10        9.20        4.87      3.57 o 
   1   3  10      622.66      635.57     19.30 o 
   2   3  10      648.84      712.32     22.25 o 
   3   3  10     1583.74     1629.96     35.45 o 
   4   3  10      781.39      807.88     32.43 o 
   5   3  10       23.97       23.67     12.67 o 
   6   3  10       48.39       25.38     14.29 o 
 -11   4  10        0.85       -1.08      9.70 o 
 -10   4  10      412.73      433.67     22.75 o 
  -9   4  10      270.58      290.73     14.38 o 
  -8   4  10        1.18       -0.32      4.81 o 
  -7   4  10        0.01       -3.96      3.96 o 
  -6   4  10        9.82        2.24      4.95 o 
  -5   4  10      653.24      600.23     20.39 o 
  -4   4  10       61.18       53.75      6.25 o 
  -3   4  10      407.86      382.64     14.51 o 
  -2   4  10      710.09      678.90     20.46 o 
  -1   4  10        0.36       -1.91      2.93 o 
   0   4  10       15.28       14.71      3.85 o 
   1   4  10       19.63       14.31      4.48 o 
   2   4  10      346.43      368.68     20.19 o 
   3   4  10      225.65      239.19     18.85 o 
   4   4  10        4.99        3.81     13.73 o 
   5   4  10       38.97       33.71     12.31 o 
   6   4  10       40.82       35.56     15.82 o 
 -11   5  10       12.69        2.75     10.23 o 
 -10   5  10       27.89       29.93     18.09 o 
  -9   5  10       85.72       96.01     14.21 o 
  -8   5  10      505.12      486.88     31.21 o 
  -7   5  10      632.90      630.57     28.94 o 
  -6   5  10       97.42      111.89     11.17 o 
  -5   5  10      835.92      798.13     23.63 o 
  -4   5  10       34.50       48.46      6.27 o 
  -3   5  10      436.25      435.70     14.25 o 
  -2   5  10      130.16      132.37      9.92 o 
  -1   5  10     2458.50     2403.84     30.10 o 
   0   5  10      309.99      326.05     11.29 o 
   1   5  10      366.60      392.30     22.23 o 
   2   5  10      255.10      271.19     18.83 o 
   3   5  10      513.29      481.37     24.28 o 
   4   5  10      180.22      169.85     25.29 o 
   5   5  10      390.98      379.92     27.95 o 
   6   5  10        0.06       -4.16     11.05 o 
 -10   6  10       19.74       21.87      9.35 o 
  -9   6  10      125.00      148.27     23.39 o 
  -8   6  10      249.00      236.16     43.40 o 
  -7   6  10        4.98        0.00      6.74 o 
  -6   6  10      731.03      797.39     30.11 o 
  -5   6  10        0.27        3.01      3.62 o 
  -4   6  10       64.25       50.85      6.51 o 
  -3   6  10      221.27      216.93     13.01 o 
  -2   6  10      265.97      273.30     19.27 o 
  -1   6  10     1799.98     1719.59     31.17 o 
   0   6  10     1520.55     1584.54     22.55 o 
   1   6  10       77.82       66.13     11.13 o 
   2   6  10     2776.36     2765.05     49.09 o 
   3   6  10      365.57      417.00     35.31 o 
   4   6  10        6.92       14.86      9.18 o 
   5   6  10       31.11       36.58     13.32 o 
   6   6  10       30.49       61.29     69.73 o 
 -10   7  10       54.91       26.70     10.51 o 
  -9   7  10      104.85      118.32     16.30 o 
  -8   7  10      336.88      315.35     41.20 o 
  -7   7  10       18.17        6.66      7.52 o 
  -6   7  10      606.62      589.45     26.56 o 
  -5   7  10      250.78      236.48     11.90 o 
  -4   7  10        9.76        3.89      4.39 o 
  -3   7  10      287.83      273.66     13.41 o 
  -2   7  10       74.46       88.39      8.65 o 
  -1   7  10      282.24      278.95     12.36 o 
   0   7  10      220.21      265.13     12.18 o 
   1   7  10       86.83       96.12     14.02 o 
   2   7  10        0.26        7.16      6.06 o 
   3   7  10       69.22       34.74      9.69 o 
   4   7  10      691.49      730.39     31.70 o 
   5   7  10      339.65      426.45     34.63 o 
 -10   8  10        3.48        7.42     10.54 o 
  -9   8  10        7.13        7.16      7.97 o 
  -8   8  10       29.45       29.77     10.61 o 
  -7   8  10       47.31       83.88     22.59 o 
  -6   8  10        0.95        2.49      6.60 o 
  -5   8  10        1.50       -3.99      3.99 o 
  -4   8  10      115.74      104.68      9.43 o 
  -3   8  10      752.23      701.67     18.93 o 
  -2   8  10      543.81      539.24     16.87 o 
  -1   8  10      248.86      252.79     11.45 o 
   0   8  10     1992.70     1968.07     32.31 o 
   1   8  10        7.98        6.29      4.86 o 
   2   8  10       98.97      109.78     22.10 o 
   3   8  10       71.15       65.78     12.45 o 
   4   8  10        3.08        0.78      8.64 o 
   5   8  10       15.09       24.79     39.82 o 
 -10   9  10        3.43       -3.17      7.81 o 
  -9   9  10       12.01       10.80      8.81 o 
  -8   9  10       32.85       18.34      9.28 o 
  -7   9  10        5.33       16.99     12.50 o 
  -6   9  10        1.97       -3.52      4.27 o 
  -5   9  10      182.78      163.66     12.80 o 
  -4   9  10      360.36      309.74     14.93 o 
  -3   9  10       62.82       54.46      7.55 o 
  -2   9  10        0.58        1.51      4.26 o 
  -1   9  10        5.93        2.48      3.99 o 
   0   9  10      493.13      482.48     28.69 o 
   1   9  10       23.03       42.71     16.32 o 
   2   9  10      249.68      252.37     18.18 o 
   3   9  10       22.35       -0.50      7.63 o 
   4   9  10       16.78       21.01     11.97 o 
   5   9  10       98.84      104.34     29.01 o 
 -10  10  10       35.84       39.68     12.21 o 
  -9  10  10      150.84      141.17     18.96 o 
  -8  10  10        3.32        8.23      8.70 o 
  -7  10  10        1.83        6.27      7.94 o 
  -6  10  10      162.64      166.90     12.97 o 
  -5  10  10      330.99      318.87     17.37 o 
  -4  10  10      466.69      473.92     19.13 o 
  -3  10  10      313.25      317.59     15.45 o 
  -2  10  10       70.45       64.28      7.96 o 
  -1  10  10      962.01      960.62     20.22 o 
   0  10  10     1625.01     1653.50     37.74 o 
   1  10  10        8.45       22.20      8.61 o 
   2  10  10      678.41      703.93     24.32 o 
   3  10  10      567.37      600.83     28.41 o 
   4  10  10       19.38       23.51     10.88 o 
   5  10  10        0.78       -6.85     12.54 o 
 -10  11  10       21.53       28.98     27.90 o 
  -9  11  10        0.17       -1.66      8.08 o 
  -8  11  10       80.28       68.04     17.13 o 
  -7  11  10      176.30      163.02     21.00 o 
  -6  11  10       65.87       62.57      9.09 o 
  -5  11  10      126.01      104.56     16.95 o 
  -4  11  10       11.10       14.50      8.64 o 
  -3  11  10      351.77      342.28     16.81 o 
  -2  11  10      123.06      101.19     10.34 o 
  -1  11  10       22.37       19.57      4.48 o 
   0  11  10       77.52       73.49     19.04 o 
   1  11  10       84.60      103.28     14.31 o 
   2  11  10       97.79      117.75     15.88 o 
   3  11  10       39.58       19.47     10.33 o 
   4  11  10       37.06       34.79     11.05 o 
   5  11  10        0.01        9.98     14.30 o 
 -10  12  10      205.37      213.36     24.53 o 
  -9  12  10       70.80       45.84     13.23 o 
  -8  12  10      273.45      228.75     28.50 o 
  -7  12  10      509.17      614.68     57.14 o 
  -6  12  10      252.78      252.35     16.92 o 
  -5  12  10     2142.88     2185.49     41.20 o 
  -4  12  10       21.61        7.41      5.72 o 
  -3  12  10     2065.97     1917.21     34.74 o 
  -2  12  10      820.02      752.68     22.11 o 
  -1  12  10      459.35      421.37     14.43 o 
   0  12  10      864.45      817.57     41.68 o 
   1  12  10       22.38       10.87     20.42 o 
   2  12  10      178.86      171.99     17.72 o 
   3  12  10       85.91       72.00     18.62 o 
   4  12  10       13.52       10.34      9.79 o 
   5  12  10      122.87       91.64     19.55 o 
 -10  13  10       10.23        7.19     11.65 o 
  -9  13  10        9.30        3.08     14.67 o 
  -8  13  10       47.94       55.06     13.16 o 
  -7  13  10      118.38      113.66     19.26 o 
  -6  13  10       29.04       26.28      8.59 o 
  -5  13  10      769.50      769.98     25.26 o 
  -4  13  10      365.70      389.77     20.33 o 
  -3  13  10      564.58      570.64     22.10 o 
  -2  13  10      324.59      325.54     15.73 o 
  -1  13  10      274.51      283.75     13.60 o 
   0  13  10      231.14      260.62     18.10 o 
   1  13  10       52.49       36.67     13.56 o 
   2  13  10      153.19      181.68     23.37 o 
   3  13  10       38.33       49.59     32.14 o 
   4  13  10      127.89      180.68     85.36 o 
   5  13  10      214.23      206.85     35.24 o 
  -9  14  10       21.72        6.02      9.81 o 
  -8  14  10       94.39       65.38     14.34 o 
  -7  14  10      209.28      169.94     15.30 o 
  -6  14  10       53.75       47.09     10.24 o 
  -5  14  10      535.74      541.87     23.80 o 
  -4  14  10      277.55      208.96     20.75 o 
  -3  14  10      212.52      207.14     16.42 o 
  -2  14  10       56.42       47.21      7.48 o 
  -1  14  10       13.62       12.12      7.25 o 
   0  14  10       95.66      110.98     14.24 o 
   1  14  10      113.45      106.27     21.47 o 
   2  14  10        0.33       -0.30      8.72 o 
   3  14  10      307.57      322.30     31.12 o 
   4  14  10      374.80      452.97     46.91 o 
  -9  15  10      171.21      178.65     23.46 o 
  -8  15  10       89.52       68.05     15.41 o 
  -7  15  10       21.54        0.02      8.65 o 
  -6  15  10      343.23      373.17     70.86 o 
  -5  15  10       49.67       53.33     10.80 o 
  -4  15  10        4.46       -4.67      4.67 o 
  -3  15  10        3.79        3.31      5.15 o 
  -2  15  10       44.63       28.23      6.91 o 
  -1  15  10       12.72       47.65     15.47 o 
   0  15  10        1.14       -1.62      6.07 o 
   1  15  10       22.89       18.44     25.10 o 
   2  15  10       30.78       20.03     11.92 o 
   3  15  10       53.39       52.88     25.13 o 
   4  15  10       35.58       50.14     61.44 o 
  -9  16  10        1.63        8.79     10.34 o 
  -8  16  10       75.04       73.85     26.99 o 
  -7  16  10       22.85       21.65     10.76 o 
  -6  16  10      221.30      180.60     24.84 o 
  -5  16  10      168.34      202.76     45.85 o 
  -4  16  10        7.65       -2.35      7.51 o 
  -3  16  10      246.57      282.36     17.98 o 
  -2  16  10        2.05        7.64      6.50 o 
  -1  16  10       78.17       86.86     14.57 o 
   0  16  10       63.54       62.14     18.33 o 
   1  16  10       13.65        4.45     11.78 o 
   2  16  10       33.10       48.71     16.62 o 
   4  16  10       90.50      250.85     59.12 o 
  -9  17  10       59.79       69.24     18.82 o 
  -8  17  10      181.44      202.32     25.44 o 
  -7  17  10       25.00       15.50     10.52 o 
  -6  17  10      411.50      394.28     35.16 o 
  -5  17  10       26.37       -4.05      9.73 o 
  -4  17  10      519.02      510.71     30.32 o 
  -3  17  10      521.92      511.01     26.98 o 
  -2  17  10       99.36       98.43     13.72 o 
  -1  17  10      224.41      172.46     21.27 o 
   0  17  10      155.30      169.37     35.69 o 
   1  17  10        3.27        8.44     11.80 o 
   2  17  10       14.46       19.06     17.61 o 
   3  17  10       23.65       24.61     26.29 o 
  -8  18  10       74.52       65.10     26.42 o 
  -7  18  10       10.64        9.11     11.14 o 
  -6  18  10      185.89      198.31     20.64 o 
  -5  18  10      220.23      225.33     22.92 o 
  -4  18  10      172.26      165.45     19.60 o 
  -3  18  10       19.54       27.12      9.81 o 
  -2  18  10      110.61      100.33     19.69 o 
  -1  18  10        0.25       -2.26      9.91 o 
   0  18  10       49.50       52.54     18.00 o 
   1  18  10       69.96       40.42     16.47 o 
   2  18  10       16.68       -1.08     14.97 o 
   3  18  10       62.70      116.46     49.52 o 
  -8  19  10       13.70       14.99      9.73 o 
  -7  19  10        0.23        6.31      8.62 o 
  -6  19  10       24.35       15.55      9.75 o 
  -5  19  10        0.16        7.50      8.36 o 
  -4  19  10       41.10       27.78     16.08 o 
  -3  19  10      161.83      207.35     23.43 o 
  -2  19  10      109.98      145.80     19.82 o 
  -1  19  10       28.15       41.91     19.54 o 
   0  19  10       83.51      105.39     22.92 o 
   1  19  10        1.37       -2.68     10.52 o 
   2  19  10        5.80       10.89     12.46 o 
   3  19  10        0.27       21.12     25.65 o 
  -8  20  10       84.32       38.46     13.56 o 
  -7  20  10       29.09       11.64     10.07 o 
  -6  20  10      134.14      167.43     19.51 o 
  -5  20  10      429.87      386.35     28.52 o 
  -4  20  10        9.67        5.03      7.72 o 
  -3  20  10       68.51       46.19     14.89 o 
  -2  20  10      100.03       82.52     24.76 o 
  -1  20  10      128.15      152.65     29.69 o 
   0  20  10       43.35       65.31     22.99 o 
   1  20  10      212.15      203.46     47.54 o 
   2  20  10      199.17      246.32     36.53 o 
   3  20  10       30.17        8.57     24.10 o 
  -7  21  10       62.78       55.71     13.85 o 
  -6  21  10       28.70       34.06     11.55 o 
  -5  21  10       47.38       46.91     12.12 o 
  -4  21  10        5.49        5.94      8.86 o 
  -3  21  10      121.26       95.05     25.22 o 
  -2  21  10        4.11        3.69      8.56 o 
  -1  21  10      183.04      185.38     31.19 o 
   0  21  10        2.21       -4.48     11.48 o 
   1  21  10       30.91       32.46     16.31 o 
   2  21  10        0.01        4.24     11.47 o 
  -7  22  10      203.26      260.11     25.48 o 
  -6  22  10       11.52       17.99     10.66 o 
  -5  22  10        0.84       -0.94      8.27 o 
  -4  22  10        3.87       -5.32      8.60 o 
  -3  22  10       70.13       30.05     14.51 o 
  -2  22  10      151.47      163.36     22.55 o 
  -1  22  10      215.51      259.32     36.90 o 
   0  22  10       58.10       84.24     22.90 o 
   1  22  10        7.27       27.21     15.35 o 
   2  22  10        0.30        3.12     13.26 o 
  -6  23  10      119.85      111.94     18.10 o 
  -5  23  10       47.14       22.52     15.29 o 
  -4  23  10        2.32       14.92     12.27 o 
  -3  23  10      122.52      111.65     22.18 o 
  -2  23  10       57.36       32.64     14.22 o 
  -1  23  10      408.75      512.83     51.95 o 
   0  23  10      236.03      303.46     40.61 o 
   1  23  10        4.33        2.52     13.72 o 
  -6  24  10      197.37      216.16     24.30 o 
  -5  24  10      150.44      123.05     22.51 o 
  -4  24  10       14.80        9.81     11.72 o 
  -3  24  10        3.42        1.23     11.55 o 
  -1  24  10       25.18       35.77     17.23 o 
   0  24  10        0.09       11.96     15.89 o 
   1  24  10       41.14       34.63     18.94 o 
  -5  25  10       43.91       24.02     14.48 o 
  -4  25  10       28.52       39.99     17.14 o 
  -3  25  10      144.38      116.90     24.27 o 
  -2  25  10       25.27       37.91     22.80 o 
  -1  25  10       52.40       61.77     26.59 o 
   0  25  10      144.20      150.68     31.04 o 
  -4  26  10       46.41       52.71     18.67 o 
  -3  26  10       20.08        5.59     13.29 o 
  -2  26  10      530.51      525.31     66.18 o 
  -1  26  10       20.18       -5.10     12.98 o 
 -11   1  11        1.31       -0.68      7.98 o 
 -10   1  11       66.23       78.91      8.50 o 
  -9   1  11      176.33      161.75     11.84 o 
  -8   1  11       45.70       39.62      7.24 o 
  -7   1  11      440.48      456.46     18.20 o 
  -6   1  11      100.94       92.71     11.09 o 
  -5   1  11      320.39      277.28     21.43 o 
  -4   1  11      597.37      587.58     18.07 o 
  -3   1  11      218.80      195.68     11.85 o 
  -2   1  11      794.56      758.33     19.76 o 
  -1   1  11     1712.22     1791.31     23.89 o 
   0   1  11       78.85       65.98      7.22 o 
   1   1  11        3.74        9.51      6.17 o 
   2   1  11       80.86       93.56     10.96 o 
   3   1  11       50.48       57.97     10.17 o 
   4   1  11        8.04        7.09      7.64 o 
   5   1  11       53.44       61.06     17.82 o 
 -11   2  11      311.13      359.93     21.69 o 
 -10   2  11      288.02      284.27     22.81 o 
  -9   2  11      168.83      176.74     13.69 o 
  -8   2  11      358.23      375.33     16.44 o 
  -7   2  11     2009.77     2007.92     35.55 o 
  -6   2  11      229.47      211.95     13.89 o 
  -5   2  11       16.27       10.12      5.64 o 
  -4   2  11       15.60       10.76      4.56 o 
  -3   2  11     1100.59     1068.24     19.97 o 
  -2   2  11     2708.27     2658.31     34.27 o 
  -1   2  11       49.90       48.14      6.55 o 
   0   2  11     2551.22     2574.89     34.39 o 
   1   2  11     2231.86     2274.50     38.43 o 
   2   2  11      337.97      347.51     19.08 o 
   3   2  11     1037.50     1118.21     30.75 o 
   4   2  11       28.17       40.85     20.72 o 
   5   2  11      201.05      186.77     44.68 o 
 -11   3  11       46.54       47.90     12.03 o 
 -10   3  11        9.19       14.09     15.04 o 
  -9   3  11       43.21       43.19      8.22 o 
  -8   3  11        9.19        8.99      5.94 o 
  -7   3  11      225.70      208.91     15.65 o 
  -6   3  11       13.42        4.98      5.30 o 
  -5   3  11        7.77        9.56      5.25 o 
  -4   3  11       12.39        6.84      4.82 o 
  -3   3  11      112.96      119.38      9.60 o 
  -2   3  11        3.25        9.30      4.13 o 
  -1   3  11     1314.36     1297.00     22.66 o 
   0   3  11       27.04       18.73      9.27 o 
   1   3  11        0.02       -0.99      4.74 o 
   2   3  11       29.35       15.24      7.08 o 
   3   3  11       83.09       77.14     12.19 o 
   4   3  11        2.56        1.75      8.49 o 
   5   3  11      180.07      199.22     37.10 o 
 -11   4  11      127.76      147.55     18.20 o 
 -10   4  11      205.32      206.93     25.04 o 
  -9   4  11       64.08       60.76      9.34 o 
  -8   4  11      103.87      106.29     11.78 o 
  -7   4  11      590.57      659.31     43.37 o 
  -6   4  11      680.06      697.78     28.68 o 
  -5   4  11       34.18       25.27      6.86 o 
  -4   4  11      326.79      312.02     14.13 o 
  -3   4  11      971.75      984.29     28.53 o 
  -2   4  11      350.76      351.70     12.90 o 
  -1   4  11      242.91      252.17     11.42 o 
   0   4  11     1299.96     1320.50     27.60 o 
   1   4  11      208.38      221.67     17.22 o 
   2   4  11     1148.16     1168.91     33.25 o 
   3   4  11      696.23      660.00     26.95 o 
   4   4  11       99.73       88.01     19.88 o 
   5   4  11      613.76      619.60     98.30 o 
 -10   5  11        0.63       -9.49      9.49 o 
  -9   5  11      377.63      387.59     18.42 o 
  -8   5  11      155.53      136.79     13.14 o 
  -7   5  11      248.15      267.25     16.92 o 
  -6   5  11      491.79      462.31     19.35 o 
  -5   5  11      237.48      227.06     12.06 o 
  -4   5  11     1466.22     1444.80     26.56 o 
  -3   5  11       35.37       40.21      7.36 o 
  -2   5  11     1668.12     1627.62     29.51 o 
  -1   5  11      277.50      271.84     16.85 o 
   0   5  11       79.88       63.62      8.04 o 
   1   5  11      184.03      205.09     15.79 o 
   2   5  11      309.70      401.34     22.65 o 
   3   5  11       44.15       38.64     10.65 o 
   4   5  11        8.44       10.24      8.52 o 
   5   5  11       62.58       92.78     21.84 o 
 -10   6  11      194.30      195.22     14.82 o 
  -9   6  11        4.62        4.35      6.18 o 
  -8   6  11       54.41       61.50     10.97 o 
  -7   6  11        0.30        0.64      5.12 o 
  -6   6  11     1152.70     1148.87     42.77 o 
  -5   6  11       74.78       80.98      8.41 o 
  -4   6  11     3002.90     2919.31     38.48 o 
  -3   6  11      296.16      283.37     16.01 o 
  -2   6  11       23.56       20.37      4.99 o 
  -1   6  11      724.31      656.77     16.77 o 
   0   6  11      335.97      337.70     15.58 o 
   1   6  11      101.19       86.96     13.42 o 
   2   6  11      290.31      344.50     23.50 o 
   3   6  11      134.17      111.96     15.29 o 
   4   6  11       27.25        8.54      9.16 o 
   5   6  11        3.39       15.00     17.77 o 
 -10   7  11       30.09       44.68     11.68 o 
  -9   7  11      459.08      499.10     30.49 o 
  -8   7  11      107.02      110.12     18.78 o 
  -7   7  11        8.12        8.12      6.04 o 
  -6   7  11       91.38       93.59     11.37 o 
  -5   7  11      484.62      494.65     16.79 o 
  -4   7  11     1659.55     1598.63     29.99 o 
  -3   7  11      345.95      333.77     22.18 o 
  -2   7  11      226.18      193.16     14.74 o 
  -1   7  11        9.81       10.65      4.39 o 
   0   7  11       74.46       67.55      8.30 o 
   1   7  11      239.64      207.35     17.08 o 
   2   7  11      552.98      595.68     24.60 o 
   3   7  11      161.46      177.50     18.91 o 
   4   7  11       15.59       20.26     14.65 o 
   5   7  11        6.38       39.64     34.15 o 
 -10   8  11      116.53      109.90     17.27 o 
  -9   8  11      138.26      169.01     48.47 o 
  -8   8  11       10.40        3.83      8.11 o 
  -7   8  11       39.72       37.86     10.82 o 
  -6   8  11      397.78      403.48     15.13 o 
  -5   8  11       81.17       80.97      8.62 o 
  -4   8  11     1406.25     1436.76     28.77 o 
  -3   8  11       91.92       97.06      9.43 o 
  -2   8  11       49.10       44.24      9.64 o 
  -1   8  11      348.82      343.91     13.38 o 
   0   8  11        0.10        3.70      4.40 o 
   1   8  11      787.86      818.41     44.92 o 
   2   8  11       18.63       25.33     10.45 o 
   3   8  11       48.74       40.25     11.10 o 
   4   8  11        0.14       12.28     22.79 o 
   5   8  11        0.12        5.86     14.32 o 
 -10   9  11      204.20      216.45     29.52 o 
  -9   9  11      142.30      128.49     20.31 o 
  -8   9  11      129.47      123.87     23.19 o 
  -7   9  11        8.55       12.72      8.24 o 
  -6   9  11      695.68      662.80     21.65 o 
  -5   9  11     1753.15     1790.00     34.00 o 
  -4   9  11      116.32      119.96     10.73 o 
  -3   9  11     2191.55     2099.31     34.55 o 
  -2   9  11     1940.66     1869.59     33.92 o 
  -1   9  11      168.26      133.62      9.71 o 
   0   9  11      967.89      905.52     23.49 o 
   1   9  11       49.23       59.13     10.58 o 
   2   9  11      247.46      207.24     23.86 o 
   3   9  11      115.89       85.51     17.61 o 
   4   9  11        2.55       -0.58      9.20 o 
   5   9  11      172.46      167.74     32.00 o 
 -10  10  11      496.29      535.89     62.04 o 
  -9  10  11      160.36      157.78     19.74 o 
  -8  10  11       93.30       75.20     23.94 o 
  -7  10  11      194.81      198.68     30.38 o 
  -6  10  11       62.31       54.98     11.56 o 
  -5  10  11       92.06       84.15     10.19 o 
  -4  10  11        3.61        3.05      4.74 o 
  -3  10  11      297.20      335.93     16.97 o 
  -2  10  11      814.29      762.44     21.27 o 
  -1  10  11      217.62      257.15     13.25 o 
   0  10  11      321.15      306.81     19.26 o 
   1  10  11      643.43      706.66     33.96 o 
   2  10  11       25.78       -5.58     30.36 o 
   3  10  11       19.48       -4.26     16.36 o 
   4  10  11        0.81        9.88     28.32 o 
   5  10  11       10.95       42.11     67.99 o 
 -10  11  11      428.41      435.10     49.49 o 
  -9  11  11       33.66       36.69     28.62 o 
  -8  11  11        3.52        8.89     10.85 o 
  -7  11  11      311.62      355.53     31.20 o 
  -6  11  11      479.54      487.83     24.77 o 
  -5  11  11      167.10      140.73     13.46 o 
  -4  11  11      214.65      208.18     14.14 o 
  -3  11  11      325.81      291.57     16.86 o 
  -2  11  11        0.37        6.81      4.27 o 
  -1  11  11      733.61      725.60     18.67 o 
   0  11  11       34.07       28.81      9.74 o 
   1  11  11      139.03      127.51     33.93 o 
   2  11  11        0.07       14.12     11.94 o 
   3  11  11       57.67       45.82     16.28 o 
   4  11  11       20.22       76.27     81.74 o 
 -10  12  11        9.56        3.82     10.70 o 
  -9  12  11       52.78       70.55     14.94 o 
  -8  12  11      468.33      539.36     36.38 o 
  -7  12  11     1433.74     1473.10     53.70 o 
  -6  12  11       45.89       53.50     14.85 o 
  -5  12  11     1219.42     1265.78     32.89 o 
  -4  12  11       99.24       81.38      9.91 o 
  -3  12  11      177.75      151.31     12.79 o 
  -2  12  11      297.43      293.11     17.19 o 
  -1  12  11       75.94       93.09      9.05 o 
   0  12  11      343.18      378.69     21.88 o 
   1  12  11        8.37       10.77     11.16 o 
   2  12  11      176.15      147.79     29.39 o 
   3  12  11        0.20       23.21     16.09 o 
   4  12  11       69.34       76.39     22.84 o 
  -9  13  11        0.08       -8.00      8.00 o 
  -8  13  11      254.72      210.88     37.62 o 
  -7  13  11       39.16       38.12      9.51 o 
  -6  13  11      120.59      110.50     13.61 o 
  -5  13  11      623.29      566.26     22.91 o 
  -4  13  11        0.43        0.38      4.93 o 
  -3  13  11      332.28      274.80     16.22 o 
  -2  13  11      483.30      483.63     17.91 o 
  -1  13  11       90.52      123.86     13.67 o 
   0  13  11       93.19       77.11     11.57 o 
   1  13  11      435.48      495.28     39.00 o 
   2  13  11      153.21      151.18     21.04 o 
   3  13  11       41.14       24.88     17.45 o 
   4  13  11      154.84       67.21     42.14 o 
  -9  14  11      401.55      435.13     35.23 o 
  -8  14  11        0.11       -3.91     11.74 o 
  -7  14  11        1.15       -0.06      8.85 o 
  -6  14  11      397.11      463.16     34.47 o 
  -5  14  11       85.14       52.92     13.27 o 
  -4  14  11      664.56      667.89     25.18 o 
  -3  14  11      157.86      154.51     13.38 o 
  -2  14  11        0.59        0.17      4.70 o 
  -1  14  11        0.01       -3.75      6.28 o 
   0  14  11        0.16      -10.57     10.57 o 
   1  14  11      284.27      259.41     32.82 o 
   2  14  11       30.41       30.73     11.31 o 
   3  14  11      150.51      168.72     50.30 o 
   4  14  11      290.07      229.35     62.39 o 
  -9  15  11      346.18      349.90     32.44 o 
  -8  15  11      372.43      428.76     35.19 o 
  -7  15  11      635.96      666.13     41.74 o 
  -6  15  11       38.63       15.24     11.27 o 
  -5  15  11       51.20       38.85     14.61 o 
  -4  15  11       10.58        3.31      8.10 o 
  -3  15  11        7.99        3.25      5.12 o 
  -2  15  11      142.83      138.20     12.95 o 
  -1  15  11      134.67      147.04     35.15 o 
   0  15  11        0.03        2.89      9.79 o 
   1  15  11       22.40       38.63     15.67 o 
   2  15  11      136.27      127.96     19.93 o 
   3  15  11        1.49       77.12     35.74 o 
  -9  16  11       15.44        7.45     29.40 o 
  -8  16  11       21.54       19.37     11.30 o 
  -7  16  11       29.88       39.78     12.92 o 
  -6  16  11      125.69      151.50     23.44 o 
  -5  16  11       39.81       41.89     13.77 o 
  -4  16  11      141.14      195.30     22.50 o 
  -3  16  11      165.45      174.61     15.79 o 
  -2  16  11      129.62      103.15     14.33 o 
  -1  16  11       24.35       30.86     10.56 o 
   0  16  11       39.78       44.79     16.08 o 
   1  16  11      141.76      198.37     30.44 o 
   2  16  11       32.36       72.19     19.55 o 
   3  16  11      151.15      143.07     57.21 o 
  -9  17  11       15.02        3.97     15.84 o 
  -8  17  11       60.13       35.24     14.13 o 
  -7  17  11       19.89       24.72     12.36 o 
  -6  17  11        7.51        2.41     10.44 o 
  -5  17  11       43.21       61.81     24.46 o 
  -4  17  11       24.02       15.60      8.99 o 
  -3  17  11        2.44        4.80      6.58 o 
  -2  17  11       13.49        6.74      8.79 o 
  -1  17  11       28.74       -1.74     13.34 o 
   0  17  11        2.70       12.66     13.59 o 
   1  17  11      160.91      161.42     29.06 o 
   2  17  11       56.22       62.37     18.84 o 
  -8  18  11       74.12       56.00     16.14 o 
  -7  18  11       53.37       45.69     14.30 o 
  -6  18  11       34.98       47.24     15.54 o 
  -5  18  11       61.57       33.72     12.40 o 
  -4  18  11       40.30       46.58     14.72 o 
  -3  18  11      338.72      316.64     29.29 o 
  -2  18  11        0.27        2.59      8.88 o 
  -1  18  11        5.30       -2.20     10.45 o 
   0  18  11      133.71      143.00     27.49 o 
   1  18  11       13.62        8.96     13.03 o 
   2  18  11      122.72      105.52     25.00 o 
   3  18  11       10.94       30.69     31.58 o 
  -8  19  11        1.14       -7.61      7.61 o 
  -7  19  11      106.95      107.56     16.73 o 
  -6  19  11        1.31       -5.65      7.42 o 
  -5  19  11        8.39        0.31      7.77 o 
  -4  19  11       18.34       10.66      8.73 o 
  -3  19  11       48.07       45.69     10.89 o 
  -2  19  11       69.44       64.85     15.51 o 
  -1  19  11       16.47       18.85     15.36 o 
   0  19  11        2.25       -1.44     10.76 o 
   1  19  11      152.38      127.67     38.20 o 
   2  19  11       38.08       36.01     16.16 o 
  -7  20  11        1.77        6.09      9.08 o 
  -6  20  11       83.14       49.64     13.00 o 
  -5  20  11      390.18      471.81     31.91 o 
  -4  20  11        5.98        5.11      8.95 o 
  -3  20  11      478.78      532.49     45.89 o 
  -2  20  11      197.81      229.07     26.58 o 
  -1  20  11      306.77      354.15     42.69 o 
   0  20  11       62.82       61.85     20.88 o 
   1  20  11        4.00       13.72     13.35 o 
   2  20  11        1.04        5.36     12.23 o 
  -7  21  11       34.26       33.02     12.26 o 
  -6  21  11        0.02       -7.88      7.88 o 
  -5  21  11      209.22      219.59     22.66 o 
  -4  21  11      186.85      213.35     26.33 o 
  -3  21  11        0.00       -2.46     10.17 o 
  -2  21  11       38.44       45.62     18.55 o 
  -1  21  11       52.20       67.58     21.66 o 
   0  21  11       83.25      109.29     36.98 o 
   1  21  11       13.21        5.92     14.09 o 
   2  21  11      175.12      248.32     46.53 o 
  -7  22  11      404.38      429.07     34.50 o 
  -6  22  11      223.33      232.28     23.97 o 
  -5  22  11       42.77       36.23     12.59 o 
  -4  22  11      147.37      158.39     31.92 o 
  -3  22  11       19.04       13.13     12.51 o 
  -2  22  11       43.81       39.64     17.84 o 
  -1  22  11       31.04       22.62     15.99 o 
   0  22  11        6.88       16.04     15.29 o 
   1  22  11      142.02      162.66     31.96 o 
  -6  23  11       43.78       36.80     13.54 o 
  -5  23  11       80.11      108.76     21.16 o 
  -4  23  11        4.18       -1.67      9.85 o 
  -3  23  11        3.12        8.44     12.77 o 
  -2  23  11       93.76       45.80     22.66 o 
  -1  23  11        6.48        9.21     14.48 o 
   0  23  11        9.73       -3.31     12.34 o 
   1  23  11       15.35       16.07     20.23 o 
  -5  24  11        1.69        1.48     12.09 o 
  -4  24  11       54.42       56.59     31.83 o 
  -3  24  11       10.07       30.48     15.61 o 
  -2  24  11      105.55      113.79     32.53 o 
  -1  24  11       19.25        4.75     14.66 o 
   0  24  11        3.20       11.58     15.10 o 
  -4  25  11        2.95       14.60     13.97 o 
  -3  25  11       11.30       19.42     14.78 o 
  -2  25  11      393.91      343.80     54.43 o 
  -1  25  11       34.19       59.68     26.69 o 
 -11   0  12        6.75        2.22      9.32 o 
 -10   0  12       84.66       84.24     13.62 o 
  -9   0  12        0.06        0.29      7.11 o 
  -8   0  12      153.25      143.42     22.23 o 
  -7   0  12      137.38      131.50     17.27 o 
  -6   0  12      117.86      119.77     16.25 o 
  -5   0  12      187.56      153.32     17.23 o 
  -4   0  12      682.76      597.10     20.68 o 
  -3   0  12      160.36      148.28     25.11 o 
  -2   0  12     1061.69      954.70     34.25 o 
  -1   0  12      145.22      143.79     17.11 o 
   0   0  12      469.95      467.57     22.12 o 
   1   0  12       98.54       16.42     26.31 o 
   2   0  12      105.38      153.47     36.25 o 
   3   0  12       98.50      109.55     25.32 o 
   4   0  12       20.50        1.29     12.62 o 
   5   0  12       15.76       30.66     21.60 o 
 -11   1  12        0.79        1.21      6.21 o 
 -10   1  12        7.84        7.77      6.21 o 
  -9   1  12       27.52       31.16      7.31 o 
  -8   1  12      177.80      192.11     19.04 o 
  -7   1  12       54.55       52.02      8.50 o 
  -6   1  12      175.00      160.52     14.02 o 
  -5   1  12      217.55      197.74     15.89 o 
  -4   1  12       79.36       91.75      8.97 o 
  -3   1  12        2.50        2.76      4.36 o 
  -2   1  12      118.08      112.36     10.61 o 
  -1   1  12      239.54      260.70     14.46 o 
   0   1  12        1.45        8.84      7.52 o 
   1   1  12      107.12       89.56     13.10 o 
   2   1  12        1.41       17.17     10.83 o 
   3   1  12        1.36       -1.59      6.92 o 
   4   1  12      255.39      266.66     24.04 o 
   5   1  12       32.90       51.52     17.53 o 
 -11   2  12        0.32        7.22      6.81 o 
 -10   2  12      129.91      161.38     13.61 o 
  -9   2  12        6.27       15.68      7.72 o 
  -8   2  12        4.30        0.46      4.88 o 
  -7   2  12       17.36        9.44      5.62 o 
  -6   2  12        3.84        2.00      5.01 o 
  -5   2  12       91.76       88.92     10.72 o 
  -4   2  12        8.39        7.61      4.53 o 
  -3   2  12        0.39        3.13      3.97 o 
  -2   2  12       89.97      103.26      9.43 o 
  -1   2  12       27.39       18.52      4.79 o 
   0   2  12      204.54      227.92     14.39 o 
   1   2  12      100.92       80.54     12.52 o 
   2   2  12        0.35       -7.07      7.07 o 
   3   2  12      106.64      124.97     16.35 o 
   4   2  12        5.48       14.14     22.41 o 
   5   2  12       56.21       35.33     17.39 o 
 -10   3  12        2.96        4.23      6.33 o 
  -9   3  12      121.79      135.29     15.40 o 
  -8   3  12      168.70      191.64     15.60 o 
  -7   3  12        4.83        2.80      5.64 o 
  -6   3  12       87.99       85.31     10.92 o 
  -5   3  12       56.42       66.35      7.69 o 
  -4   3  12      196.55      226.30     13.44 o 
  -3   3  12       38.68       22.83      5.08 o 
  -2   3  12      145.52      121.47      9.13 o 
  -1   3  12        8.62       11.07      4.48 o 
   0   3  12       47.83       27.35     11.28 o 
   1   3  12       30.63       65.13     16.76 o 
   2   3  12       28.77       44.69     14.70 o 
   3   3  12      103.24      124.78     17.66 o 
   4   3  12      249.35      296.91     30.96 o 
   5   3  12        1.50       23.58     15.10 o 
 -10   4  12       12.24       12.45      7.23 o 
  -9   4  12       11.72        8.45      6.67 o 
  -8   4  12      168.23      154.65     14.40 o 
  -7   4  12       83.53       87.22     11.43 o 
  -6   4  12      362.59      346.21     19.64 o 
  -5   4  12       20.18       18.55      5.45 o 
  -4   4  12      286.69      313.67     23.03 o 
  -3   4  12      133.57      149.68     10.49 o 
  -2   4  12       81.69       78.47      8.49 o 
  -1   4  12       23.94       30.90      8.52 o 
   0   4  12      530.87      491.79     17.91 o 
   1   4  12       17.46       17.12     12.23 o 
   2   4  12      234.78      288.21     30.53 o 
   3   4  12       39.02       30.52     12.45 o 
   4   4  12      137.89      194.08     35.46 o 
   5   4  12      105.22       94.72     31.08 o 
 -10   5  12      133.13      184.91     15.35 o 
  -9   5  12       72.92       62.71     10.50 o 
  -8   5  12      238.98      202.91     16.61 o 
  -7   5  12      640.06      624.01     23.27 o 
  -6   5  12        1.13       -0.66      4.11 o 
  -5   5  12     1034.39      958.38     22.40 o 
  -4   5  12      691.34      658.02     19.20 o 
  -3   5  12      378.24      386.63     16.47 o 
  -2   5  12     1398.18     1430.81     25.36 o 
  -1   5  12       58.05       53.13      6.71 o 
   0   5  12      363.24      380.02     23.86 o 
   1   5  12       65.34       58.01     22.34 o 
   2   5  12        9.45        2.03     12.82 o 
   3   5  12       49.05       27.58     26.53 o 
   4   5  12        0.03        1.27     11.31 o 
 -10   6  12      122.40      113.64     12.76 o 
  -9   6  12       70.38       59.52     16.24 o 
  -8   6  12      158.64      153.69     27.77 o 
  -7   6  12      490.72      468.48     21.24 o 
  -6   6  12      369.00      405.75     15.72 o 
  -5   6  12       82.24       44.66      8.98 o 
  -4   6  12      146.19      154.17     12.02 o 
  -3   6  12       67.70       92.82      9.59 o 
  -2   6  12        1.59       -0.95      3.79 o 
  -1   6  12       35.33       37.64      7.18 o 
   0   6  12       13.31       14.62     12.85 o 
   1   6  12      338.02      407.89     43.36 o 
   2   6  12        1.40       24.82     17.03 o 
   3   6  12      748.37      701.53     50.72 o 
   4   6  12      205.76      237.42     35.29 o 
 -10   7  12      325.36      339.22     31.66 o 
  -9   7  12      175.88      169.33     15.90 o 
  -8   7  12      318.65      323.62     20.06 o 
  -7   7  12      152.68      155.99     14.92 o 
  -6   7  12      208.33      192.68     12.92 o 
  -5   7  12      241.93      247.63     17.36 o 
  -4   7  12        2.90        4.49      4.41 o 
  -3   7  12      498.94      506.58     17.74 o 
  -2   7  12       26.63       30.22      9.55 o 
  -1   7  12     1431.53     1445.41     32.43 o 
   0   7  12       17.05       11.81      5.64 o 
   1   7  12       39.09       69.91     16.18 o 
   2   7  12       10.10       14.48     24.25 o 
   3   7  12        2.89        7.62     14.08 o 
   4   7  12      149.79      185.38     32.83 o 
 -10   8  12      176.69      186.46     16.32 o 
  -9   8  12       58.26       66.25     11.85 o 
  -8   8  12        4.50        3.06      6.60 o 
  -7   8  12       11.99       13.76      6.89 o 
  -6   8  12      220.45      244.60     13.97 o 
  -5   8  12       85.45       78.53      9.29 o 
  -4   8  12      593.31      600.93     19.24 o 
  -3   8  12      757.76      741.73     21.28 o 
  -2   8  12      223.40      223.10     12.55 o 
  -1   8  12     1312.95     1282.50     26.36 o 
   0   8  12        0.33        2.32      4.66 o 
   1   8  12      552.50      633.65     40.25 o 
   2   8  12        3.05       -6.80     10.89 o 
   3   8  12        2.75       29.48     16.48 o 
   4   8  12       16.99       29.71     27.27 o 
 -10   9  12       22.48       22.77      8.70 o 
  -9   9  12        1.50        0.20      6.72 o 
  -8   9  12       72.02       65.40     11.41 o 
  -7   9  12      222.63      224.28     18.12 o 
  -6   9  12       14.64       12.63      5.62 o 
  -5   9  12      245.04      254.45     15.45 o 
  -4   9  12      242.55      257.52     15.34 o 
  -3   9  12        4.85       11.89      5.81 o 
  -2   9  12       69.48       57.25      7.26 o 
  -1   9  12      428.06      465.91     28.97 o 
   0   9  12       75.67       79.25     15.80 o 
   1   9  12      242.85      320.34     30.59 o 
   2   9  12       96.94       85.73     22.74 o 
   3   9  12       44.02       -4.32     26.26 o 
   4   9  12        2.43       39.87     31.02 o 
 -10  10  12      522.28      535.79     81.29 o 
  -9  10  12       36.86       23.38     12.06 o 
  -8  10  12       21.87        5.40      9.03 o 
  -7  10  12      131.79      114.77     20.80 o 
  -6  10  12      183.48      175.40     18.04 o 
  -5  10  12      694.41      759.65     22.72 o 
  -4  10  12      467.79      446.77     18.94 o 
  -3  10  12      204.50      217.87     14.55 o 
  -2  10  12       43.79       33.53      6.67 o 
  -1  10  12       52.82       43.11      8.94 o 
   0  10  12      128.71      105.17     17.82 o 
   1  10  12      344.40      379.21     41.85 o 
   2  10  12       15.64       12.45     12.62 o 
   3  10  12        1.88        8.54     14.22 o 
   4  10  12       59.09       59.42     33.60 o 
 -10  11  12      128.89      146.71     21.67 o 
  -9  11  12        2.61       -2.75      8.51 o 
  -8  11  12       49.73       47.49     18.81 o 
  -7  11  12        7.53        4.30     18.30 o 
  -6  11  12      487.06      475.11     18.80 o 
  -5  11  12       43.52       35.90      7.36 o 
  -4  11  12      104.11       97.98     13.70 o 
  -3  11  12      344.94      297.44     18.87 o 
  -2  11  12      182.26      186.01     12.03 o 
  -1  11  12       40.85       36.45      7.74 o 
   0  11  12      425.25      390.52     43.17 o 
   1  11  12        0.44        5.40     22.54 o 
   2  11  12       26.37       20.12     15.09 o 
   3  11  12       65.99       75.21     34.06 o 
   4  11  12      143.64      158.05     55.08 o 
 -10  12  12       63.16       59.26     21.75 o 
  -9  12  12      209.67      247.14     26.49 o 
  -8  12  12       28.42       35.45     12.46 o 
  -7  12  12      866.02      833.79     76.88 o 
  -6  12  12        1.06       -4.05      5.55 o 
  -5  12  12      586.17      632.90     21.75 o 
  -4  12  12        0.13       -0.17      5.29 o 
  -3  12  12       39.58       24.78      7.20 o 
  -2  12  12       18.84       15.67      5.19 o 
  -1  12  12      430.14      504.59     38.72 o 
   0  12  12        4.72        1.19     11.08 o 
   1  12  12      177.48      225.34     24.70 o 
   2  12  12      111.37       60.84     19.42 o 
   3  12  12       61.19       58.86     30.42 o 
   4  12  12       47.96       48.23     39.70 o 
  -9  13  12       73.25       93.45     17.65 o 
  -8  13  12      477.28      541.38     37.96 o 
  -7  13  12      224.55      198.54     55.89 o 
  -6  13  12       16.98        5.38     10.07 o 
  -5  13  12      397.31      393.43     25.04 o 
  -4  13  12      423.53      468.83     33.20 o 
  -3  13  12       86.07      106.34     11.69 o 
  -2  13  12        2.41       -3.19      5.37 o 
  -1  13  12      313.29      373.51     22.08 o 
   0  13  12       33.98       26.52     15.13 o 
   1  13  12       81.12       67.12     18.37 o 
   2  13  12       15.31        1.46     17.98 o 
   3  13  12       65.01      -15.65     15.65 o 
  -9  14  12        1.09       -2.80      9.93 o 
  -8  14  12      131.33      118.82     19.89 o 
  -7  14  12       57.03       69.85     38.03 o 
  -6  14  12       36.12       27.30     13.12 o 
  -5  14  12       98.00       81.29     12.70 o 
  -4  14  12       57.33       59.24     11.52 o 
  -3  14  12      205.54      170.75     18.55 o 
  -2  14  12      194.89      174.73     14.54 o 
  -1  14  12      144.01      122.50     16.39 o 
   0  14  12       15.86       20.09     14.40 o 
   1  14  12        7.02        6.44     12.70 o 
   2  14  12       99.93       86.87     24.14 o 
   3  14  12       43.88       46.96     34.27 o 
  -9  15  12       16.86       11.23     16.77 o 
  -8  15  12        8.75       10.15     10.53 o 
  -7  15  12      108.42      116.85     20.69 o 
  -6  15  12       16.05        7.89     18.82 o 
  -5  15  12       10.31       11.37      9.04 o 
  -4  15  12       91.46      120.49     19.61 o 
  -3  15  12        0.54       -0.37      6.09 o 
  -2  15  12      144.94      129.02     13.00 o 
  -1  15  12      218.78      235.43     22.39 o 
   0  15  12        5.15        6.52     11.74 o 
   1  15  12       65.79       69.45     19.45 o 
   2  15  12      376.14      371.94     45.59 o 
   3  15  12        0.54       34.60     32.81 o 
  -9  16  12      136.11      127.89     23.83 o 
  -8  16  12      524.85      558.13     41.48 o 
  -7  16  12       26.62       37.65     14.40 o 
  -6  16  12      202.13      139.42     23.45 o 
  -5  16  12       27.38        9.18     10.70 o 
  -4  16  12        1.61       -1.76      6.51 o 
  -3  16  12        3.19        1.69      6.36 o 
  -2  16  12       56.18       57.26     14.12 o 
  -1  16  12       12.84        8.35     13.21 o 
   0  16  12        0.59       -4.88     10.25 o 
   1  16  12        7.92       20.26     13.17 o 
   2  16  12       12.08       11.29     31.16 o 
  -8  17  12      544.08      564.13     70.26 o 
  -7  17  12        2.07        7.85      9.85 o 
  -6  17  12        4.54       -0.85     10.76 o 
  -5  17  12       67.70       89.63     20.06 o 
  -4  17  12       24.55        2.94      6.80 o 
  -3  17  12       95.05       68.81     12.55 o 
  -2  17  12       18.25        6.00      9.16 o 
  -1  17  12       17.28      -21.30     27.31 o 
   0  17  12      625.78      699.75     49.16 o 
   1  17  12        4.92        6.50     11.64 o 
   2  17  12        4.86        8.33     29.16 o 
  -8  18  12        3.72        2.82     11.76 o 
  -7  18  12       13.03        5.39     10.43 o 
  -6  18  12        2.66       13.41     12.82 o 
  -5  18  12       26.62       24.50     11.52 o 
  -4  18  12        4.65       16.02      8.46 o 
  -3  18  12       26.23       27.94      9.92 o 
  -2  18  12       19.06       20.68     15.31 o 
  -1  18  12        0.95       10.79     14.06 o 
   0  18  12        8.48       28.71     20.26 o 
   1  18  12       53.51       51.78     19.02 o 
   2  18  12      155.05      188.88     56.16 o 
  -8  19  12       20.77       33.30     13.40 o 
  -7  19  12        1.31       -2.63      9.01 o 
  -6  19  12      300.25      343.62     27.92 o 
  -5  19  12       80.14       83.31     16.00 o 
  -4  19  12       31.05       26.08     11.94 o 
  -3  19  12      267.99      279.01     24.05 o 
  -2  19  12       11.61       20.20     16.70 o 
  -1  19  12       66.32       38.24     18.03 o 
   0  19  12      122.74      189.07     32.37 o 
   1  19  12       61.41       59.80     20.63 o 
  -7  20  12        1.05       -7.45      8.76 o 
  -6  20  12       19.02       14.49     10.30 o 
  -5  20  12       43.01       47.58     13.65 o 
  -4  20  12        7.36       12.80     10.08 o 
  -3  20  12        6.63       13.53     10.81 o 
  -2  20  12       22.77       21.85     14.95 o 
  -1  20  12        0.03       -0.05     13.45 o 
   0  20  12       95.43      104.65     26.03 o 
   1  20  12        0.38       -8.04     15.09 o 
  -7  21  12        1.02       -4.05      9.81 o 
  -6  21  12      113.01      108.55     22.44 o 
  -5  21  12       35.63       32.34     11.97 o 
  -4  21  12       62.31       57.32     15.10 o 
  -3  21  12       48.19       60.79     17.40 o 
  -2  21  12      155.89      147.35     29.10 o 
  -1  21  12      168.20      187.29     34.15 o 
   0  21  12       22.88       29.78     21.33 o 
   1  21  12        5.80       11.13     13.88 o 
  -6  22  12       82.68       78.97     15.51 o 
  -5  22  12      119.31      147.87     24.28 o 
  -4  22  12       39.28       29.38     13.58 o 
  -3  22  12       87.84       89.46     22.03 o 
  -2  22  12      208.13      297.77     41.23 o 
  -1  22  12        6.55        9.25     17.29 o 
   0  22  12      129.43      157.62     30.73 o 
  -5  23  12        7.36       -1.75     10.61 o 
  -4  23  12        6.47        4.82     14.25 o 
  -3  23  12      119.32      170.76     28.95 o 
  -2  23  12       11.27       34.19     20.36 o 
  -1  23  12        3.79        9.02     14.10 o 
  -4  24  12       10.11        2.92     12.33 o 
  -3  24  12       13.63       32.49     22.41 o 
  -2  24  12        0.02       -3.21     16.04 o 
 -10   1  13      180.50      226.58     17.26 o 
  -9   1  13        9.23       -0.12      5.62 o 
  -8   1  13        0.84        5.62      5.77 o 
  -7   1  13      159.42      141.01     13.60 o 
  -6   1  13        2.31        2.64      5.02 o 
  -5   1  13     1134.02     1117.85     25.04 o 
  -4   1  13       76.67       63.23      7.22 o 
  -3   1  13      471.54      429.30     16.29 o 
  -2   1  13      838.27      838.93     22.15 o 
  -1   1  13      112.96       92.52     14.29 o 
   0   1  13      194.76      194.75     44.15 o 
   1   1  13      433.51      483.50     49.48 o 
   3   1  13      205.92      310.10     67.89 o 
 -10   2  13        1.57       -2.32      6.35 o 
  -9   2  13       36.99       40.59     12.46 o 
  -8   2  13       55.51       67.97     15.54 o 
  -7   2  13        5.18       12.15      6.74 o 
  -6   2  13      200.26      192.16     15.65 o 
  -5   2  13      881.97      865.10     22.00 o 
  -4   2  13      119.04      107.82      8.86 o 
  -3   2  13      454.31      439.29     16.61 o 
  -2   2  13      602.67      553.75     18.25 o 
  -1   2  13       12.93       14.40      6.40 o 
   0   2  13       50.75      106.20     35.28 o 
   1   2  13       11.60        0.55     13.72 o 
   2   2  13      328.95      418.74     34.72 o 
   3   2  13       77.30      111.62     26.52 o 
   4   2  13      129.04      135.97     43.13 o 
 -10   3  13        7.72        6.71      6.97 o 
  -9   3  13        9.74        9.04      7.44 o 
  -8   3  13       16.48       25.98      8.02 o 
  -7   3  13      833.84      820.99     27.54 o 
  -6   3  13        6.12        8.19      6.20 o 
  -5   3  13     1271.26     1227.55     26.63 o 
  -4   3  13      912.04      819.26     32.13 o 
  -3   3  13     1595.54     1482.36     27.51 o 
  -2   3  13     2691.84     2662.40     39.66 o 
  -1   3  13        0.12       -3.18      5.65 o 
   0   3  13      568.09      533.01     53.48 o 
   1   3  13        0.31        0.06      9.02 o 
   2   3  13       20.02       17.90     12.14 o 
   3   3  13       34.22       53.35     32.83 o 
   4   3  13       38.47      121.73     40.83 o 
 -10   4  13        3.56        7.19      7.29 o 
  -9   4  13       15.41       18.87      7.81 o 
  -8   4  13        0.03        1.03      5.95 o 
  -7   4  13       25.68       27.05      7.82 o 
  -6   4  13      124.64      125.25     10.71 o 
  -5   4  13       27.96       20.39      6.06 o 
  -4   4  13      481.61      467.24     17.74 o 
  -3   4  13      392.82      372.44     15.06 o 
  -2   4  13       32.33       30.56      7.43 o 
  -1   4  13      350.26      309.85     19.09 o 
   0   4  13      927.35      914.15     59.37 o 
   1   4  13        2.35       20.26     27.03 o 
   2   4  13      467.68      557.92     38.04 o 
   3   4  13      157.58      171.99     30.98 o 
   4   4  13       69.10      186.74     39.04 o 
 -10   5  13        3.47        3.21      7.39 o 
  -9   5  13      408.34      447.84     22.44 o 
  -8   5  13      134.62      107.85     13.60 o 
  -7   5  13     1082.12     1056.27     31.50 o 
  -6   5  13      526.86      512.33     21.23 o 
  -5   5  13      144.99      121.22     10.87 o 
  -4   5  13      426.01      408.17     22.72 o 
  -3   5  13      170.28      177.00     11.41 o 
  -2   5  13      422.32      472.16     15.65 o 
  -1   5  13       13.77       41.31     19.45 o 
   0   5  13        0.77       14.27     21.17 o 
   1   5  13       81.03       45.87     16.82 o 
   2   5  13      138.02      115.35     19.84 o 
   3   5  13        3.18      -16.42     16.42 o 
   4   5  13       44.90      160.47     39.69 o 
 -10   6  13      343.25      379.99     21.14 o 
  -9   6  13       13.15       10.84      7.58 o 
  -8   6  13       83.81       67.44     11.20 o 
  -7   6  13       11.64        4.29      6.42 o 
  -6   6  13       94.17       95.04     10.13 o 
  -5   6  13       20.78        9.20      5.28 o 
  -4   6  13       42.18       35.43      6.96 o 
  -3   6  13        3.15        2.78      4.22 o 
  -2   6  13       44.21       42.46      6.62 o 
  -1   6  13      547.27      577.39     22.96 o 
   0   6  13       65.90       46.48     11.03 o 
   1   6  13      165.57      123.72     19.78 o 
   2   6  13      220.22      217.46     50.79 o 
   3   6  13        6.54       17.45     16.47 o 
   4   6  13       22.51      147.02     47.85 o 
 -10   7  13       95.51      117.35     21.31 o 
  -9   7  13       47.71       26.82     11.48 o 
  -8   7  13      248.84      277.06     22.85 o 
  -7   7  13      214.23      225.55     24.47 o 
  -6   7  13      584.89      605.54     20.25 o 
  -5   7  13       52.65       54.61      8.22 o 
  -4   7  13       31.99       24.67      6.08 o 
  -3   7  13       56.93       47.50      6.91 o 
  -2   7  13      208.17      218.33     12.97 o 
  -1   7  13      203.12      196.83     14.61 o 
   0   7  13      101.25      155.61     17.20 o 
   1   7  13       31.88       25.72     18.61 o 
   2   7  13       65.11       53.29     19.01 o 
   3   7  13       56.28       87.73     38.92 o 
   4   7  13       68.09       61.86     39.55 o 
 -10   8  13        4.61        6.55      9.74 o 
  -9   8  13       37.91       37.68      9.98 o 
  -8   8  13      143.36      127.34     15.53 o 
  -7   8  13      440.87      431.46     24.37 o 
  -6   8  13      276.51      268.81     15.38 o 
  -5   8  13      275.93      244.36     15.77 o 
  -4   8  13       48.62       55.67      8.35 o 
  -3   8  13      117.85       98.39     10.21 o 
  -2   8  13        0.06        9.34      4.72 o 
  -1   8  13      112.98      151.23     14.83 o 
   0   8  13      162.46      221.12     25.83 o 
   1   8  13      108.92       98.20     30.78 o 
   2   8  13      104.97      102.64     60.63 o 
   3   8  13      307.99      279.47     41.81 o 
   4   8  13      297.52      426.69     91.27 o 
 -10   9  13       25.64       28.49      9.64 o 
  -9   9  13       12.63       17.91      8.52 o 
  -8   9  13      189.42      192.75     18.40 o 
  -7   9  13      115.98      115.81     14.08 o 
  -6   9  13       39.51       31.93      7.30 o 
  -5   9  13      174.26      165.63     19.38 o 
  -4   9  13        0.33       -1.65      4.77 o 
  -3   9  13      192.46      189.64     13.96 o 
  -2   9  13       81.67       68.00     12.23 o 
  -1   9  13       48.72       32.66      8.79 o 
   0   9  13      291.80      299.18     22.47 o 
   1   9  13      121.61      118.70     24.85 o 
   2   9  13       39.82       50.76     20.07 o 
   3   9  13       10.27       14.28     23.17 o 
 -10  10  13      167.48      195.46     18.40 o 
  -9  10  13        0.86       -2.29      7.20 o 
  -8  10  13        9.33        7.23      7.50 o 
  -7  10  13       83.62       72.54     10.57 o 
  -6  10  13       29.78       27.18      7.11 o 
  -5  10  13       72.57       68.45      9.74 o 
  -4  10  13        2.84        8.88      6.06 o 
  -3  10  13        0.00        4.81      5.09 o 
  -2  10  13        8.44        6.08      5.18 o 
  -1  10  13       17.00       10.83      8.96 o 
   0  10  13       47.99       55.84     13.53 o 
   1  10  13        0.68       13.29     24.75 o 
   2  10  13       45.16       52.21     19.91 o 
   3  10  13       26.30      101.15     43.27 o 
  -9  11  13       38.32       34.27     10.90 o 
  -8  11  13      160.89      156.84     17.91 o 
  -7  11  13        7.03       -5.62      6.54 o 
  -6  11  13      114.47      119.16     14.74 o 
  -5  11  13      108.06      118.21     14.88 o 
  -4  11  13       69.19       55.55     11.17 o 
  -3  11  13      129.80      149.32     13.12 o 
  -2  11  13      259.16      271.37     15.94 o 
  -1  11  13       41.26       45.97      8.40 o 
   0  11  13      202.09      266.90     42.46 o 
   1  11  13       55.23       -1.29     19.06 o 
   2  11  13       11.89        4.92     12.92 o 
   3  11  13       97.64      195.71     59.54 o 
  -9  12  13       18.18       -2.45      8.14 o 
  -8  12  13       38.54       33.75     10.26 o 
  -7  12  13        0.72        5.80      7.59 o 
  -6  12  13        3.74        4.00      7.41 o 
  -5  12  13      318.10      269.31     21.51 o 
  -4  12  13       24.45       18.73      8.44 o 
  -3  12  13        0.36        3.83      6.79 o 
  -2  12  13        0.03        1.28      6.21 o 
  -1  12  13      254.19      308.43     23.06 o 
   0  12  13      458.22      500.94     40.73 o 
   1  12  13        8.08       24.71     31.64 o 
   2  12  13      216.68      290.39     40.99 o 
   3  12  13      104.77      281.03     69.35 o 
  -9  13  13       44.03       48.77     14.73 o 
  -8  13  13       32.17       25.02     13.30 o 
  -7  13  13       82.37       74.84     13.18 o 
  -6  13  13       23.83       16.10      8.49 o 
  -5  13  13       98.45       93.74     13.70 o 
  -4  13  13        9.62        2.03      6.72 o 
  -3  13  13       61.67       70.12     13.13 o 
  -2  13  13       11.33        7.84      6.89 o 
  -1  13  13      279.12      302.34     23.23 o 
   0  13  13       27.83       33.18     21.06 o 
   1  13  13      129.35      134.73     35.64 o 
   2  13  13       41.80       82.14     28.49 o 
   3  13  13        4.46        7.81     21.58 o 
  -9  14  13       66.94       56.10     15.96 o 
  -8  14  13      201.33      175.53     25.49 o 
  -7  14  13       38.17       23.63      9.89 o 
  -6  14  13        9.75       15.23      9.52 o 
  -5  14  13      250.90      298.08     23.28 o 
  -4  14  13      112.00       92.34     17.82 o 
  -3  14  13      354.53      401.10     27.24 o 
  -2  14  13      136.65      124.54     28.58 o 
  -1  14  13        9.70       38.10     15.85 o 
   0  14  13       24.98       22.17     14.60 o 
   1  14  13        5.08        4.83      9.57 o 
   2  14  13       18.41       26.11     25.27 o 
  -9  15  13       91.10       62.68     18.50 o 
  -8  15  13        6.81        4.95     11.98 o 
  -7  15  13      355.28      315.90     33.98 o 
  -6  15  13        8.51        2.06      8.96 o 
  -5  15  13        0.37        1.54      7.57 o 
  -4  15  13       44.45       33.71     10.50 o 
  -3  15  13       81.28       86.77     14.29 o 
  -2  15  13      245.78      306.61     88.11 o 
  -1  15  13       10.59       23.10     14.71 o 
   0  15  13       20.03       23.83     15.65 o 
   1  15  13      159.13      171.05     22.97 o 
   2  15  13      221.93      287.97     67.66 o 
  -8  16  13        3.80       -1.98     11.27 o 
  -7  16  13        8.49        0.14     12.22 o 
  -6  16  13       88.99       50.50     13.45 o 
  -5  16  13       66.90       58.82     13.83 o 
  -4  16  13       54.82       55.13     12.31 o 
  -3  16  13       12.22       14.73      9.15 o 
  -2  16  13      453.86      398.83     44.05 o 
  -1  16  13       14.18        5.93     13.50 o 
   0  16  13       25.66        1.62     13.41 o 
   1  16  13       92.97       80.03     27.32 o 
   2  16  13      101.66       84.25     45.37 o 
  -8  17  13       41.98       30.20     13.62 o 
  -7  17  13       42.69       37.17     18.12 o 
  -6  17  13        2.67        4.79     11.20 o 
  -5  17  13        0.02       12.52      9.56 o 
  -4  17  13        6.77        9.83      8.09 o 
  -3  17  13       13.22       12.82      9.31 o 
  -2  17  13        5.87       11.40     22.25 o 
  -1  17  13        0.04       -8.11      8.11 o 
   0  17  13        0.66      -12.51     12.51 o 
   1  17  13       46.61       29.24     18.34 o 
  -8  18  13       57.17       80.52     21.17 o 
  -7  18  13        2.83       -9.05      9.05 o 
  -6  18  13       66.88       64.50     18.77 o 
  -5  18  13      344.45      352.45     25.64 o 
  -4  18  13       39.92        9.93     10.17 o 
  -3  18  13       38.59       66.32     16.18 o 
  -2  18  13      134.36      121.15     35.00 o 
  -1  18  13       89.82      120.53     28.33 o 
   0  18  13        0.51       11.29     13.78 o 
   1  18  13      209.24      252.30     37.90 o 
  -7  19  13       54.70       64.04     15.20 o 
  -6  19  13      264.56      240.28     26.63 o 
  -5  19  13       29.55       37.34     10.58 o 
  -4  19  13       11.13        1.23     11.04 o 
  -3  19  13       43.23       35.22     13.96 o 
  -2  19  13      103.25      128.29     28.66 o 
  -1  19  13      180.51      270.46     38.74 o 
   0  19  13       23.80       18.23     16.31 o 
   1  19  13       45.03       26.87     20.52 o 
  -7  20  13       22.02       18.49     11.20 o 
  -6  20  13      154.68      158.65     20.07 o 
  -5  20  13       39.39       28.24     11.35 o 
  -4  20  13        0.32       -0.57      8.99 o 
  -3  20  13       46.25       56.28     16.03 o 
  -2  20  13       47.19       53.23     21.69 o 
  -1  20  13        0.00        3.63     13.82 o 
   0  20  13      145.57      159.12     31.92 o 
  -6  21  13       11.70        7.18      9.95 o 
  -5  21  13      192.73      171.37     28.50 o 
  -4  21  13       46.49       77.94     16.85 o 
  -3  21  13      111.63      153.48     38.32 o 
  -2  21  13        4.58        9.54     14.22 o 
  -1  21  13      138.63      147.00     30.89 o 
   0  21  13        0.47       11.24     20.93 o 
  -5  22  13       16.72       12.13      9.78 o 
  -4  22  13       48.53       31.53     16.26 o 
  -3  22  13       70.87       79.57     29.16 o 
  -2  22  13       94.01      111.62     32.59 o 
  -1  22  13        0.10       -1.00     13.26 o 
  -4  23  13        7.34        3.46     13.11 o 
  -3  23  13      197.22      114.99     34.42 o 
  -2  23  13       13.99       29.59     18.06 o 
 -10   0  14      207.87      198.21     27.13 o 
  -9   0  14       12.61       -0.25      9.96 o 
  -8   0  14      232.41      216.50     24.26 o 
  -7   0  14     1260.79     1256.30     43.35 o 
  -6   0  14      172.61      159.13     25.41 o 
  -5   0  14        3.53        8.51      7.17 o 
  -4   0  14      897.93      908.77     33.89 o 
  -3   0  14       60.50       20.36     12.87 o 
  -2   0  14      101.14      111.40     15.42 o 
  -1   0  14      309.06      341.12     27.83 o 
   0   0  14      123.88       89.87     39.09 o 
   1   0  14     1321.12     1578.28    117.36 o 
   2   0  14       37.34       66.79     32.40 o 
   3   0  14      352.61      448.08     79.25 o 
 -10   1  14        6.73       11.32      7.38 o 
  -9   1  14       18.96       15.63      8.01 o 
  -8   1  14      150.91      151.06     15.97 o 
  -7   1  14      105.91      109.14     13.37 o 
  -6   1  14       69.19       49.68     11.42 o 
  -5   1  14      182.11      165.96     11.05 o 
  -4   1  14       81.53       48.83      7.57 o 
  -3   1  14      244.56      251.78     15.01 o 
  -2   1  14        5.04       -0.17      6.93 o 
  -1   1  14        6.66       17.57     13.55 o 
   0   1  14        0.10       83.20     32.79 o 
   1   1  14       17.76       16.05     18.27 o 
   2   1  14       75.33      134.70     38.37 o 
   3   1  14       69.19       83.66     46.28 o 
 -10   2  14        3.38        9.75      7.43 o 
  -9   2  14      120.25      109.53     14.37 o 
  -8   2  14       50.81       54.90     11.15 o 
  -7   2  14        2.23        8.77      6.83 o 
  -6   2  14        3.71        1.43      4.63 o 
  -5   2  14      501.47      484.21     19.63 o 
  -4   2  14      143.37      172.00     13.61 o 
  -3   2  14        1.00       -2.07      4.16 o 
  -2   2  14        2.36        3.20      4.88 o 
  -1   2  14       19.39       35.20     11.62 o 
   0   2  14       21.57       51.36     18.85 o 
   1   2  14        0.36      -12.09     12.09 o 
   2   2  14       41.63       29.99     25.62 o 
   3   2  14       30.02      170.66     40.31 o 
 -10   3  14       18.26       11.91      8.27 o 
  -9   3  14       19.73       16.85      7.98 o 
  -8   3  14      230.18      250.18     29.87 o 
  -7   3  14        4.56       10.19      6.77 o 
  -6   3  14        6.81        6.24      5.06 o 
  -5   3  14       25.86       18.57      6.23 o 
  -4   3  14      246.87      278.73     13.94 o 
  -3   3  14       14.16       15.25      6.08 o 
  -2   3  14      778.90      801.05     22.92 o 
  -1   3  14      107.34       93.43     12.13 o 
   0   3  14       17.87       63.60     20.41 o 
   1   3  14       43.97       52.95     36.29 o 
   2   3  14        3.60       10.86     43.16 o 
   3   3  14       13.16       78.48     30.94 o 
 -10   4  14      367.84      377.50     22.71 o 
  -9   4  14       63.57       63.53     11.64 o 
  -8   4  14      146.63      119.22     14.61 o 
  -7   4  14      478.33      465.09     23.36 o 
  -6   4  14       65.11       59.01      8.52 o 
  -5   4  14      310.55      289.07     17.11 o 
  -4   4  14      163.06      126.41     13.37 o 
  -3   4  14      194.96      190.98     12.36 o 
  -2   4  14        0.01       15.28      5.96 o 
  -1   4  14       19.35       12.41     16.03 o 
   0   4  14       22.47        2.51     17.02 o 
   1   4  14       59.85      163.17     27.03 o 
   2   4  14       79.51       78.49     25.16 o 
   3   4  14       25.65      -22.12     29.55 o 
 -10   5  14       23.27       11.68      8.49 o 
  -9   5  14       72.04       79.74     12.64 o 
  -8   5  14      617.65      595.52     27.41 o 
  -7   5  14       63.48       55.32     10.46 o 
  -6   5  14      218.17      233.39     14.64 o 
  -5   5  14        5.13        9.42      5.52 o 
  -4   5  14       32.39       16.47      5.25 o 
  -3   5  14        0.96        6.64      4.70 o 
  -2   5  14     1175.23     1163.27     27.82 o 
  -1   5  14        1.74       12.59      7.11 o 
   0   5  14       58.76       82.90     24.14 o 
   1   5  14       19.53       23.24     23.37 o 
   2   5  14        6.21       43.09     27.64 o 
 -10   6  14       24.17       18.45      9.06 o 
  -9   6  14       78.31       54.03     11.41 o 
  -8   6  14      125.65      111.35     15.10 o 
  -7   6  14        1.60        1.84      6.60 o 
  -6   6  14      121.48      134.64     12.07 o 
  -5   6  14       13.04       12.65      5.63 o 
  -4   6  14      333.01      345.68     17.87 o 
  -3   6  14       28.76       30.80      6.53 o 
  -2   6  14       56.79       42.59      8.69 o 
  -1   6  14        0.20       66.44     19.28 o 
   0   6  14       31.45       15.04     14.02 o 
   1   6  14       57.99       50.45     23.96 o 
   2   6  14        0.91      -20.40     20.40 o 
 -10   7  14       54.08       44.15     18.36 o 
  -9   7  14      264.11      313.87     23.63 o 
  -8   7  14        4.47        5.19      7.21 o 
  -7   7  14       21.76        9.69      7.32 o 
  -6   7  14      124.80      126.60     12.13 o 
  -5   7  14      236.30      266.91     16.98 o 
  -4   7  14      372.99      383.89     18.80 o 
  -3   7  14       77.62       88.97     10.88 o 
  -2   7  14        2.04       -0.57      5.11 o 
  -1   7  14      215.73      180.43     17.27 o 
   0   7  14       54.98       70.04     21.40 o 
   1   7  14      109.22      300.04    143.88 o 
   2   7  14      210.48      306.87     66.98 o 
   3   7  14        3.46       47.17     33.61 o 
 -10   8  14       31.87       13.46      9.28 o 
  -9   8  14       27.95       20.98      9.45 o 
  -8   8  14        4.57        9.31      8.03 o 
  -7   8  14        9.93        7.74      7.41 o 
  -6   8  14      384.82      376.47     26.47 o 
  -5   8  14       90.66       76.05     12.35 o 
  -4   8  14       84.64       57.15     10.85 o 
  -3   8  14        0.14        7.66      6.47 o 
  -2   8  14       74.50       61.45      8.54 o 
  -1   8  14        9.72       30.62     18.77 o 
   0   8  14        7.11       19.11     23.34 o 
   1   8  14       18.65       36.40     24.83 o 
   2   8  14       59.99      151.20     48.48 o 
   3   8  14        4.73       34.84     25.28 o 
 -10   9  14        1.28       -5.22      7.80 o 
  -9   9  14       67.59       48.14     11.38 o 
  -8   9  14       94.47      117.68     15.90 o 
  -7   9  14        5.03        4.42      7.67 o 
  -6   9  14       11.03        2.39      6.72 o 
  -5   9  14      236.51      235.25     20.03 o 
  -4   9  14        9.14       16.62      7.90 o 
  -3   9  14       79.80       92.13     12.85 o 
  -2   9  14      271.97      278.21     21.29 o 
  -1   9  14       75.28      132.82     41.48 o 
   0   9  14      123.28       77.94     17.41 o 
   1   9  14      172.29       18.89     22.06 o 
   2   9  14        1.12       16.08     29.26 o 
   3   9  14        4.27      -17.20     17.20 o 
  -9  10  14        0.07        0.72      8.19 o 
  -8  10  14       61.24       62.90     12.78 o 
  -7  10  14      131.50      106.16     14.80 o 
  -6  10  14      128.40      140.89     16.05 o 
  -5  10  14       86.72       57.50     11.33 o 
  -4  10  14        0.16       -5.96      6.13 o 
  -3  10  14       51.47       56.36     11.04 o 
  -2  10  14       11.11       28.65     42.72 o 
  -1  10  14        0.10        7.95      9.21 o 
   0  10  14        4.68        7.25     10.03 o 
   1  10  14       40.33       53.61     18.97 o 
   2  10  14       39.04       63.27     28.97 o 
  -9  11  14       89.26       84.46     14.28 o 
  -8  11  14      199.09      239.24     21.84 o 
  -7  11  14       22.42       13.29      8.93 o 
  -6  11  14       94.83       94.22     14.02 o 
  -5  11  14        1.07       -4.89      6.87 o 
  -4  11  14       64.00       62.20     12.20 o 
  -3  11  14        0.74       11.94      8.10 o 
  -2  11  14      183.60      209.61     45.18 o 
  -1  11  14       99.95       96.54     20.34 o 
   0  11  14        2.25      -10.61     10.61 o 
   1  11  14       17.49       23.20     16.46 o 
   2  11  14        3.60      -18.35     18.35 o 
  -9  12  14        0.00       -5.11      7.50 o 
  -8  12  14        8.89       18.99      9.65 o 
  -7  12  14       97.51      121.20     17.04 o 
  -6  12  14      189.97      213.90     20.26 o 
  -5  12  14       63.87       53.06     11.77 o 
  -4  12  14        1.14       -2.81      6.89 o 
  -3  12  14       16.24       25.33      9.47 o 
  -2  12  14       23.37       41.32     19.78 o 
  -1  12  14       11.36       17.21     11.45 o 
   0  12  14       39.09       41.02     13.34 o 
   1  12  14        8.89       22.37     20.34 o 
   2  12  14        1.37       61.85     30.50 o 
  -9  13  14        8.88       17.16      9.69 o 
  -8  13  14      150.95      157.46     19.59 o 
  -7  13  14       19.22       22.90      9.85 o 
  -6  13  14        1.82       -3.94      7.27 o 
  -5  13  14       46.40       17.08      8.83 o 
  -4  13  14       22.31       28.34     10.07 o 
  -3  13  14      157.11      174.71     36.48 o 
  -2  13  14        0.29       -4.10     11.86 o 
  -1  13  14       22.50       21.47     11.08 o 
   0  13  14       75.60      107.72     24.18 o 
   1  13  14      235.83      226.16     35.56 o 
   2  13  14       29.74       52.71     31.90 o 
  -9  14  14        4.72        9.11     10.78 o 
  -8  14  14       97.21       84.72     15.68 o 
  -7  14  14      193.05      193.30     21.73 o 
  -6  14  14       26.93       47.16     12.65 o 
  -5  14  14       11.32        8.16      8.15 o 
  -4  14  14      138.39      143.88     17.85 o 
  -3  14  14       26.74       19.92     12.04 o 
  -2  14  14       13.37        7.59     12.40 o 
  -1  14  14       94.67       93.00     23.22 o 
   0  14  14       10.54        3.96     11.77 o 
   1  14  14      219.75      253.51     39.13 o 
  -8  15  14       53.46       43.16     18.27 o 
  -7  15  14       15.25       18.74     10.86 o 
  -6  15  14      141.75      169.22     20.33 o 
  -5  15  14       63.81       60.87     13.30 o 
  -4  15  14        5.21        2.99      8.19 o 
  -3  15  14       15.89        6.75      9.03 o 
  -2  15  14       13.28       -0.18     12.71 o 
  -1  15  14       16.57       -1.95     17.93 o 
   0  15  14       89.11       76.32     23.55 o 
   1  15  14      122.79      124.61     49.24 o 
  -8  16  14        4.22       -2.47      9.11 o 
  -7  16  14        0.07        0.52      8.93 o 
  -6  16  14      241.32      274.35     26.02 o 
  -5  16  14      505.96      559.56     36.26 o 
  -4  16  14       30.56       29.35     10.77 o 
  -3  16  14      180.67      253.42     27.08 o 
  -2  16  14      291.06      398.95     62.20 o 
  -1  16  14        9.17       -2.03     13.57 o 
   0  16  14       92.45      148.04     48.57 o 
   1  16  14      180.90      245.25     67.67 o 
  -8  17  14       46.20       39.34     16.14 o 
  -7  17  14       47.72       34.65     12.55 o 
  -6  17  14       53.85       36.54     13.09 o 
  -5  17  14       58.47       54.33     14.15 o 
  -4  17  14       20.77       20.20     10.59 o 
  -3  17  14        0.18       -7.86     12.63 o 
  -2  17  14        8.41       11.31     18.64 o 
  -1  17  14       85.66       91.33     24.34 o 
   0  17  14       18.57       10.79     14.55 o 
  -7  18  14        1.00       -8.95      8.95 o 
  -6  18  14        0.94        1.50      9.58 o 
  -5  18  14       67.93       51.04     15.99 o 
  -4  18  14       35.96       26.06     13.89 o 
  -3  18  14      109.43      120.55     28.57 o 
  -2  18  14        3.74       -9.76     13.64 o 
  -1  18  14       14.55        8.98     15.64 o 
   0  18  14      208.94      223.33     46.13 o 
  -7  19  14        0.32       -3.42      9.97 o 
  -6  19  14       11.86        3.18      9.78 o 
  -5  19  14        1.67        0.15      8.55 o 
  -4  19  14       55.66       77.99     16.35 o 
  -3  19  14      496.90      605.43     56.61 o 
  -2  19  14        3.99      -16.06     23.84 o 
  -1  19  14      268.96      371.15     46.65 o 
   0  19  14        5.92       11.91     17.58 o 
  -6  20  14      237.01      262.41     30.43 o 
  -5  20  14       40.02       49.39     15.03 o 
  -4  20  14      157.02      181.54     29.08 o 
  -3  20  14      238.33      227.48     52.64 o 
  -2  20  14       35.23       47.15     39.68 o 
  -1  20  14        2.23       12.22     15.73 o 
  -5  21  14      242.49      328.95     30.43 o 
  -4  21  14       16.26        5.09     12.93 o 
  -3  21  14        6.19       -8.02     14.48 o 
  -2  21  14       12.10        0.38     15.30 o 
  -3  22  14       87.03      113.93     34.59 o 
 -10   1  15      155.45      168.80     17.44 o 
  -9   1  15        0.76        6.42      7.61 o 
  -8   1  15       17.66       18.64      9.23 o 
  -7   1  15       12.40       10.91      6.67 o 
  -6   1  15       13.88       10.20      5.69 o 
  -5   1  15        1.56        6.96      7.65 o 
  -4   1  15       41.82       40.49     10.85 o 
  -3   1  15      258.48      255.32     44.38 o 
  -2   1  15      129.95      144.94     17.45 o 
  -1   1  15      287.02      302.45     21.45 o 
   0   1  15       45.17      127.60     39.60 o 
   1   1  15        3.32      -11.65     33.32 o 
   2   1  15       59.57       77.61     23.83 o 
   3   1  15       74.80      112.03     52.46 o 
 -10   2  15        0.04        4.38      7.68 o 
  -9   2  15       13.35        1.10      6.97 o 
  -8   2  15      233.25      246.69     21.28 o 
  -7   2  15      139.37      137.23     15.49 o 
  -6   2  15        9.72       10.93      5.79 o 
  -5   2  15      334.61      352.98     22.88 o 
  -4   2  15        7.58        7.96      8.77 o 
  -3   2  15       23.97       17.14      8.77 o 
  -2   2  15        1.99       13.66     27.22 o 
  -1   2  15       47.37       37.04     26.32 o 
   0   2  15      288.41      268.52     43.83 o 
   1   2  15       10.04       54.26     43.36 o 
   2   2  15      192.07      326.56     49.54 o 
   3   2  15      157.38      192.86     57.97 o 
 -10   3  15       28.32       35.56     10.72 o 
  -9   3  15      116.18      111.54     17.77 o 
  -8   3  15      522.86      535.86     36.87 o 
  -7   3  15       35.13       19.79      7.97 o 
  -6   3  15      304.00      315.07     22.11 o 
  -5   3  15       54.97       55.83     10.77 o 
  -4   3  15       39.97       46.46     14.90 o 
  -3   3  15       32.55       31.39     12.95 o 
  -2   3  15      308.91      336.75     41.75 o 
  -1   3  15       38.72       35.22      9.31 o 
   0   3  15       37.56       14.78     36.67 o 
   1   3  15       52.07       47.94     23.76 o 
   2   3  15       30.38       98.46     41.81 o 
 -10   4  15       50.10       58.16     12.34 o 
  -9   4  15      208.62      213.85     19.94 o 
  -8   4  15      130.55      107.93     15.21 o 
  -7   4  15      217.92      199.70     18.41 o 
  -6   4  15       23.47       12.36      7.61 o 
  -5   4  15       12.07        2.51     10.26 o 
  -4   4  15        6.39        3.55      5.67 o 
  -3   4  15        0.76       17.23     10.12 o 
  -2   4  15        8.01       11.57     14.95 o 
  -1   4  15       18.64       30.20     16.98 o 
   0   4  15       70.78      163.57     43.03 o 
   1   4  15       12.76       35.59     35.35 o 
   2   4  15       41.47       98.94     43.87 o 
 -10   5  15       17.46       16.14      9.00 o 
  -9   5  15      118.96      117.16     21.63 o 
  -8   5  15        0.67        3.55      7.20 o 
  -7   5  15       16.26        5.83      7.04 o 
  -6   5  15       18.48       19.76      8.22 o 
  -5   5  15       97.37       89.38     12.75 o 
  -4   5  15        0.03       -4.73      5.99 o 
  -3   5  15      168.27      178.80     17.04 o 
  -2   5  15       96.50      121.98     30.62 o 
  -1   5  15       84.33      132.74     18.94 o 
   0   5  15      223.11      190.20     86.24 o 
   1   5  15       26.25       46.05     43.83 o 
   2   5  15       11.05       45.50     35.70 o 
 -10   6  15       11.69        5.56      9.64 o 
  -9   6  15      313.48      280.07     22.87 o 
  -8   6  15        2.44        0.64      6.85 o 
  -7   6  15      155.06      159.00     17.10 o 
  -6   6  15      195.49      166.94     17.45 o 
  -5   6  15       43.66       27.95      8.82 o 
  -4   6  15       94.07       90.97     12.73 o 
  -3   6  15       24.94       26.47      9.11 o 
  -2   6  15        4.39        3.96     18.67 o 
  -1   6  15        8.88       24.46     23.67 o 
   0   6  15        7.71       90.71     38.39 o 
   1   6  15        0.14      -10.80     15.54 o 
   2   6  15        6.25      -20.89     20.89 o 
  -9   7  15      121.25      137.95     25.06 o 
  -8   7  15       86.68       67.95     12.84 o 
  -7   7  15        0.04        0.51      7.66 o 
  -6   7  15        0.02        9.59      7.89 o 
  -5   7  15      179.39      194.11     18.01 o 
  -4   7  15        5.11        3.75      6.55 o 
  -3   7  15       65.89       82.69     12.69 o 
  -2   7  15       32.24       47.07     19.61 o 
  -1   7  15       29.20       21.79     15.33 o 
   0   7  15        1.05       39.51     22.69 o 
   1   7  15      174.19       70.66     48.28 o 
   2   7  15       88.12      130.33     45.30 o 
  -9   8  15       29.60       28.54     13.69 o 
  -8   8  15        1.38        0.17      7.40 o 
  -7   8  15       45.72       52.46     11.67 o 
  -6   8  15       76.08       96.61     14.37 o 
  -5   8  15      989.23     1002.95     35.00 o 
  -4   8  15       10.85       14.24      7.27 o 
  -3   8  15      140.06      133.49     15.43 o 
  -2   8  15      133.57      164.34     71.55 o 
  -1   8  15       31.69       39.99     21.38 o 
   0   8  15       31.44      100.69     34.52 o 
   1   8  15      341.03      365.04     74.71 o 
   2   8  15      300.93      395.99     82.82 o 
  -9   9  15       22.97       31.81     10.55 o 
  -8   9  15        0.64        2.46      7.95 o 
  -7   9  15        6.01        6.55      7.85 o 
  -6   9  15       51.22       46.54     11.54 o 
  -5   9  15      299.27      299.24     25.88 o 
  -4   9  15       40.95       32.30     11.49 o 
  -3   9  15       70.37       77.88     12.75 o 
  -2   9  15        4.50       15.05     15.34 o 
  -1   9  15       47.61       73.76     39.95 o 
   0   9  15        4.05       12.94     27.79 o 
   1   9  15      286.79      144.83     51.28 o 
   2   9  15        1.76       -6.91     20.59 o 
  -9  10  15        0.90        2.27      7.97 o 
  -8  10  15       36.68       13.16     12.78 o 
  -7  10  15        0.47        4.20      8.16 o 
  -6  10  15      130.13      106.44     15.29 o 
  -5  10  15      180.72      202.95     19.64 o 
  -4  10  15       39.55       36.73      9.97 o 
  -3  10  15       21.74       33.08     11.26 o 
  -2  10  15       16.54       50.31     22.15 o 
  -1  10  15        1.02       39.20     30.00 o 
   0  10  15       26.18        0.74     20.77 o 
   1  10  15        8.26       15.04     25.32 o 
   2  10  15       16.96        9.75     23.01 o 
  -9  11  15       27.47       23.47     10.86 o 
  -8  11  15        0.06       -3.13      7.84 o 
  -7  11  15       55.30       51.33     11.79 o 
  -6  11  15        7.91       10.64      9.18 o 
  -5  11  15      158.64      126.74     16.74 o 
  -4  11  15       99.97       64.96     20.49 o 
  -3  11  15        0.19       19.38      9.26 o 
  -2  11  15        4.72       15.43     25.68 o 
  -1  11  15       18.14       -1.50     15.44 o 
   0  11  15      278.64      316.91     70.12 o 
   1  11  15      194.60      252.81     62.80 o 
  -9  12  15        1.19        2.97      8.83 o 
  -8  12  15       43.64       35.81     16.37 o 
  -7  12  15        8.89       10.72      9.62 o 
  -6  12  15      254.34      246.68     22.23 o 
  -5  12  15        3.26        5.95      8.21 o 
  -4  12  15      104.77      105.00     15.35 o 
  -3  12  15      192.40      247.27     26.54 o 
  -2  12  15       70.97      100.61     34.68 o 
  -1  12  15        0.73        2.71     13.23 o 
   0  12  15      137.51      199.94     60.88 o 
   1  12  15       48.38       79.56     44.72 o 
  -8  13  15       79.10      118.73     17.40 o 
  -7  13  15       64.60       60.17     14.00 o 
  -6  13  15        4.88       -3.22      9.44 o 
  -5  13  15      432.04      453.85     30.19 o 
  -4  13  15        7.65        2.98      8.99 o 
  -3  13  15       67.82       64.38     38.81 o 
  -2  13  15       46.02       47.05     17.12 o 
  -1  13  15      107.24      127.78     26.14 o 
   0  13  15        2.57      -13.10     19.75 o 
   1  13  15      110.31       99.10     48.10 o 
  -8  14  15        2.08       10.55     10.11 o 
  -7  14  15        8.91        7.69     10.28 o 
  -6  14  15       96.83      107.03     24.26 o 
  -5  14  15       28.98       22.56     11.02 o 
  -4  14  15       11.44        9.66      9.02 o 
  -3  14  15       40.08       21.54     16.79 o 
  -2  14  15      181.80      204.01     34.41 o 
  -1  14  15       25.79       28.22     34.68 o 
   0  14  15       52.59       36.98     36.19 o 
  -8  15  15       78.78       53.54     14.19 o 
  -7  15  15       43.59       11.52     10.90 o 
  -6  15  15      252.79      290.68     26.92 o 
  -5  15  15       83.26      113.04     16.62 o 
  -4  15  15       24.95       12.29     12.59 o 
  -3  15  15        6.30        4.77     14.60 o 
  -2  15  15       92.97      110.01     26.85 o 
  -1  15  15      397.74      466.28     49.83 o 
   0  15  15       78.15       90.72     31.53 o 
  -7  16  15        0.01       -8.98      9.70 o 
  -6  16  15       17.19        1.84     10.37 o 
  -5  16  15       12.07       14.18     10.18 o 
  -4  16  15      233.80      249.17     23.96 o 
  -3  16  15        8.11       -3.48     12.52 o 
  -2  16  15        3.36       14.39     15.98 o 
  -1  16  15      129.07      150.59     51.67 o 
   0  16  15        0.80        1.30     21.59 o 
  -7  17  15       22.56       26.51     12.17 o 
  -6  17  15       17.84       15.55     11.77 o 
  -5  17  15      109.61      124.87     23.25 o 
  -4  17  15       10.47        5.60      9.61 o 
  -3  17  15        9.34       24.67     16.42 o 
  -2  17  15       44.16       37.40     18.67 o 
  -1  17  15       25.69        6.20     15.45 o 
   0  17  15       88.28      128.33     35.98 o 
  -6  18  15       24.68        8.26     10.97 o 
  -5  18  15        1.73        4.24     11.00 o 
  -4  18  15       12.71       15.84     13.64 o 
  -3  18  15       21.81        2.24     15.28 o 
  -2  18  15       99.89      116.44     28.52 o 
  -1  18  15       14.96       -1.36     22.05 o 
  -6  19  15        2.69        2.04      9.14 o 
  -5  19  15       29.85       15.91     12.61 o 
  -4  19  15      106.89      151.58     29.67 o 
  -3  19  15       80.26       96.35     27.14 o 
  -2  19  15      158.97      237.72     40.86 o 
  -5  20  15        2.49       11.36     18.92 o 
  -4  20  15      284.03      382.27     58.51 o 
  -3  20  15      113.33       69.69     23.16 o 
 -10   0  16      142.25      159.70     28.61 o 
  -9   0  16       12.62       11.06     14.28 o 
  -8   0  16       96.77      114.07     26.30 o 
  -7   0  16      113.08      119.21     23.38 o 
  -6   0  16       12.98       18.59     16.84 o 
  -5   0  16      945.44      873.33     50.76 o 
  -4   0  16      362.47      472.81     45.39 o 
  -3   0  16      300.31      225.33     34.13 o 
  -2   0  16      392.41      545.05     89.37 o 
  -1   0  16      245.35      310.65     66.51 o 
   0   0  16      276.31      307.95     64.29 o 
   1   0  16       28.18        3.37     31.30 o 
   2   0  16      254.38      398.78     79.31 o 
 -10   1  16        2.92        4.58      9.20 o 
  -9   1  16        0.63       16.28     12.28 o 
  -8   1  16       67.71       42.67     12.90 o 
  -7   1  16        2.84        9.76      8.53 o 
  -6   1  16        7.84        4.41      8.40 o 
  -5   1  16       22.13       29.26     10.68 o 
  -4   1  16       67.02       90.21     16.36 o 
  -3   1  16       31.02       37.61     10.61 o 
  -2   1  16      118.00      175.53     62.47 o 
  -1   1  16       65.95       68.16     64.15 o 
   0   1  16       39.17       70.87     36.93 o 
   1   1  16       64.02       69.32    100.13 o 
   2   1  16       28.28      147.58     32.51 o 
 -10   2  16        0.39        9.71      9.12 o 
  -9   2  16       20.69        9.92      8.81 o 
  -8   2  16        1.74       -2.40      7.75 o 
  -7   2  16       15.07       14.64      7.72 o 
  -6   2  16      181.19      197.92     18.78 o 
  -5   2  16       28.58       24.00     10.96 o 
  -4   2  16       91.51      122.11     26.64 o 
  -3   2  16        7.92       17.60      8.15 o 
  -2   2  16      157.81      177.26     56.86 o 
  -1   2  16        8.19       11.35     56.10 o 
   0   2  16       95.96      205.32     57.65 o 
   1   2  16       42.79      110.28     33.73 o 
   2   2  16       45.28      107.00     36.53 o 
  -9   3  16        0.91       17.88     10.25 o 
  -8   3  16      326.92      322.74     35.61 o 
  -7   3  16       26.78       31.41     10.06 o 
  -6   3  16        1.19       -1.50      6.62 o 
  -5   3  16        0.01       -8.07      8.07 o 
  -4   3  16        0.46        7.27      8.50 o 
  -3   3  16       57.28       36.98     13.83 o 
  -2   3  16        0.63       37.43     20.99 o 
  -1   3  16       73.65      215.82     84.78 o 
   0   3  16       33.67       36.01     41.76 o 
   1   3  16       31.57       16.47     34.71 o 
   2   3  16       23.46       20.25     34.43 o 
  -9   4  16        5.94       11.06      8.70 o 
  -8   4  16      156.00      132.25     16.15 o 
  -7   4  16       36.00       30.09      9.69 o 
  -6   4  16       50.73       61.78     12.06 o 
  -5   4  16        3.21       16.91      7.94 o 
  -4   4  16       49.27       27.56     15.98 o 
  -3   4  16       33.11       53.00     12.83 o 
  -2   4  16       31.14       22.07     17.55 o 
  -1   4  16        2.82        9.34     30.27 o 
   0   4  16       19.67      -18.16     70.79 o 
   1   4  16       39.93       64.16     28.55 o 
   2   4  16        0.40      -20.59     25.48 o 
  -9   5  16       32.97       40.14     11.64 o 
  -8   5  16      279.22      294.63     28.64 o 
  -7   5  16        0.25        1.51      7.34 o 
  -6   5  16      141.47      147.14     16.18 o 
  -5   5  16       89.45       54.79     11.66 o 
  -4   5  16        3.03       10.57     12.81 o 
  -3   5  16       37.73       31.80     11.03 o 
  -2   5  16      256.34      199.90     68.81 o 
  -1   5  16       16.53        8.61     13.21 o 
   0   5  16       18.82      106.61     39.64 o 
   1   5  16       12.35      -15.78     23.47 o 
  -9   6  16       44.08       37.34     14.10 o 
  -8   6  16      218.52      234.60     21.11 o 
  -7   6  16       15.85       16.45      8.90 o 
  -6   6  16        1.91       -0.21      7.37 o 
  -5   6  16       10.13        6.50      7.94 o 
  -4   6  16        0.02       -5.77      5.86 o 
  -3   6  16       76.62       74.68     18.96 o 
  -2   6  16        1.77       38.56     22.66 o 
  -1   6  16       46.42      111.24     29.13 o 
   0   6  16       81.81      146.56     32.39 o 
   1   6  16       85.34      177.34     51.90 o 
  -9   7  16       41.75       34.94     11.60 o 
  -8   7  16       48.28       51.04     11.94 o 
  -7   7  16      960.65      966.43     35.55 o 
  -6   7  16        1.69        1.14      7.80 o 
  -5   7  16      157.65      135.79     16.85 o 
  -4   7  16       23.22       10.83      9.86 o 
  -3   7  16       14.77       20.38     10.72 o 
  -2   7  16     1090.16     1145.01     75.07 o 
  -1   7  16        1.80       71.10     20.50 o 
   0   7  16      117.95       77.03     25.50 o 
   1   7  16       28.83       -8.14     25.98 o 
  -9   8  16       21.58       18.43     10.27 o 
  -8   8  16       34.75       23.29      9.49 o 
  -7   8  16       77.52       52.21     12.01 o 
  -6   8  16       67.98       66.50     13.44 o 
  -5   8  16       79.40       52.59     12.75 o 
  -4   8  16       23.57       11.03      8.31 o 
  -3   8  16        1.94       -0.74      8.26 o 
  -2   8  16      337.30      482.38     61.64 o 
  -1   8  16       49.54       50.31     24.16 o 
   0   8  16      368.03      463.09    138.72 o 
   1   8  16        0.71      -24.47     29.25 o 
  -9   9  16        0.54        1.36      8.60 o 
  -8   9  16       42.88       41.79     12.34 o 
  -7   9  16      223.19      205.89     20.84 o 
  -6   9  16      133.07      170.66     19.22 o 
  -5   9  16        4.14       -2.34      8.66 o 
  -4   9  16      159.45      167.36     17.42 o 
  -3   9  16      149.11      181.75     30.33 o 
  -2   9  16       12.67       -8.20     17.87 o 
  -1   9  16       71.00      112.70     18.88 o 
   0   9  16       76.33       25.88     39.44 o 
   1   9  16       35.66       10.28     28.19 o 
  -9  10  16       68.43       39.01     15.39 o 
  -8  10  16        7.07        1.75      8.91 o 
  -7  10  16       33.90       37.36     11.79 o 
  -6  10  16      333.65      333.99     26.28 o 
  -5  10  16      129.49      127.73     17.11 o 
  -4  10  16      204.39      214.61     20.35 o 
  -3  10  16      101.43      115.02     31.02 o 
  -2  10  16       94.48      111.83     31.65 o 
  -1  10  16       22.90       16.42     17.67 o 
   0  10  16      326.91      224.20     68.22 o 
   1  10  16       28.20       -0.13     32.20 o 
  -8  11  16       56.39       60.30     20.59 o 
  -7  11  16       31.63       24.92     10.56 o 
  -6  11  16      126.87      133.51     18.10 o 
  -5  11  16        0.18       -7.97      7.97 o 
  -4  11  16       26.56       24.07     10.68 o 
  -3  11  16        4.45      -11.28     26.52 o 
  -2  11  16        8.59       46.99     44.96 o 
  -1  11  16       74.02       75.75     24.49 o 
   0  11  16       44.13       -0.33     21.62 o 
  -8  12  16       23.03        6.57      9.68 o 
  -7  12  16        0.19        1.50      9.36 o 
  -6  12  16      327.96      337.69     30.91 o 
  -5  12  16      316.82      315.17     26.10 o 
  -4  12  16       10.04       17.35      9.85 o 
  -3  12  16       45.93       80.89     51.24 o 
  -2  12  16       28.38       32.85     18.50 o 
  -1  12  16       68.36       38.13     18.10 o 
   0  12  16      335.12      444.40     90.29 o 
  -8  13  16       42.47       28.44     12.15 o 
  -7  13  16       91.38       75.26     21.66 o 
  -6  13  16      684.01      755.24     33.71 o 
  -5  13  16      135.85      144.83     31.42 o 
  -4  13  16       33.33       34.23     15.04 o 
  -3  13  16      127.34      106.55     47.76 o 
  -2  13  16      211.28      198.42     29.35 o 
  -1  13  16        0.22       -8.15     13.12 o 
   0  13  16      122.83       75.01     40.85 o 
  -7  14  16      444.93      441.67     33.15 o 
  -6  14  16       20.91        0.09      9.10 o 
  -5  14  16       49.58       57.44     15.86 o 
  -4  14  16      200.37      202.67     37.32 o 
  -3  14  16        0.10       12.05     15.45 o 
  -2  14  16        4.68        0.36     13.79 o 
  -1  14  16        5.12       33.68     17.90 o 
  -7  15  16        0.98        1.29     10.47 o 
  -6  15  16      130.36      143.18     20.25 o 
  -5  15  16       47.27       45.16     12.98 o 
  -4  15  16       40.57       34.66     14.94 o 
  -3  15  16       25.50       20.04     15.71 o 
  -2  15  16      172.39      187.27     34.12 o 
  -1  15  16       11.96       -0.25     14.04 o 
  -7  16  16       90.68       97.79     21.88 o 
  -6  16  16      102.23       69.62     16.40 o 
  -5  16  16       21.01       22.58     11.43 o 
  -4  16  16       39.18       40.01     20.82 o 
  -3  16  16      217.86      288.28     42.49 o 
  -2  16  16       18.07       20.59     54.06 o 
  -1  16  16      114.88      169.32     41.00 o 
  -6  17  16       17.40        5.80     11.62 o 
  -5  17  16       90.23       95.87     17.49 o 
  -4  17  16       15.92       12.57     15.80 o 
  -3  17  16      327.72      440.77     95.39 o 
  -2  17  16      193.96      236.56     39.51 o 
  -5  18  16        7.94       18.17     11.58 o 
  -4  18  16       84.99      147.55     32.29 o 
  -3  18  16      151.12      197.83     42.56 o 
  -9   1  17      295.41      347.80     30.38 o 
  -8   1  17      147.22      168.40     36.91 o 
  -7   1  17       54.56       32.08     10.73 o 
  -6   1  17        4.44       10.44      9.66 o 
  -5   1  17       16.98        3.53      9.07 o 
  -4   1  17       29.89       53.11     14.17 o 
  -3   1  17        9.10       47.01     23.71 o 
  -2   1  17        2.02       34.18     35.38 o 
  -1   1  17      146.55      240.45     41.96 o 
   0   1  17      278.07      434.90     59.10 o 
   1   1  17       82.99       96.02     49.05 o 
  -9   2  17      107.37      125.99     19.37 o 
  -8   2  17        6.41        2.48     14.93 o 
  -7   2  17        0.36        0.62     13.61 o 
  -6   2  17      221.77      276.41     26.13 o 
  -5   2  17       36.24       49.24     12.90 o 
  -4   2  17        1.43       -0.52      8.65 o 
  -3   2  17      174.31      230.96     54.54 o 
  -2   2  17       22.55       31.96     27.88 o 
  -1   2  17        2.39       85.00     33.92 o 
   0   2  17       52.75      132.84     30.21 o 
   1   2  17        4.46       35.64     24.68 o 
  -9   3  17        3.30       -6.22     12.33 o 
  -8   3  17       42.27       13.92      8.95 o 
  -7   3  17        8.35        4.43      8.48 o 
  -6   3  17       76.74       67.87     14.49 o 
  -5   3  17      171.86      166.53     20.36 o 
  -4   3  17        1.04       -6.64      7.52 o 
  -3   3  17      573.46      586.04     60.00 o 
  -2   3  17        0.16        9.77     53.82 o 
  -1   3  17      142.50      168.17     54.31 o 
   0   3  17       25.67      -18.38     18.59 o 
   1   3  17       14.94       25.77     22.38 o 
  -9   4  17      241.94      269.59     24.79 o 
  -8   4  17        1.98       -5.25      9.66 o 
  -7   4  17        1.86        0.55      7.73 o 
  -6   4  17      460.17      488.98     29.39 o 
  -5   4  17       77.46      102.17     16.48 o 
  -4   4  17        6.71       13.14      9.66 o 
  -3   4  17      425.59      409.42     57.14 o 
  -2   4  17       91.50       31.51     20.73 o 
  -1   4  17       14.19       38.43     21.52 o 
   0   4  17        8.11       59.57     56.91 o 
   1   4  17        3.22       67.26     36.17 o 
  -9   5  17       21.59       31.65     11.62 o 
  -8   5  17      358.07      435.36     29.22 o 
  -7   5  17      110.59      141.88     18.03 o 
  -6   5  17      104.46       94.05     16.53 o 
  -5   5  17      147.54      172.02     26.70 o 
  -4   5  17       79.67       98.95     17.44 o 
  -3   5  17       18.00       -0.62     35.55 o 
  -2   5  17       72.34       30.12     23.83 o 
  -1   5  17        0.03       60.44     26.99 o 
   0   5  17       52.80      107.55     67.17 o 
  -9   6  17        3.27       -8.10      8.10 o 
  -8   6  17      374.67      356.10     31.64 o 
  -7   6  17       19.14       17.46      9.94 o 
  -6   6  17        1.55       -1.24      7.97 o 
  -5   6  17       28.57       31.74      9.72 o 
  -4   6  17       34.04       35.84     22.61 o 
  -3   6  17       28.55       32.42     19.52 o 
  -2   6  17       20.66       24.20     29.80 o 
  -1   6  17       13.09       -6.00     21.95 o 
   0   6  17        0.18      -18.41     18.41 o 
  -9   7  17        2.81       -7.05      8.73 o 
  -8   7  17      103.35      110.52     16.64 o 
  -7   7  17       19.48        3.32      8.30 o 
  -6   7  17        0.26       -7.31      7.31 o 
  -5   7  17        1.71       11.62     11.06 o 
  -4   7  17      128.44      139.21     16.92 o 
  -3   7  17      147.88      195.77     41.86 o 
  -2   7  17       30.41       38.43     48.24 o 
  -1   7  17       90.01      125.81     36.49 o 
   0   7  17        0.73      114.01     26.99 o 
  -8   8  17      182.19      189.36     20.27 o 
  -7   8  17        6.21        7.96      9.68 o 
  -6   8  17       55.07       52.05     13.13 o 
  -5   8  17       14.90       21.49      8.93 o 
  -4   8  17      248.39      293.82     23.97 o 
  -3   8  17       82.90       95.40     32.59 o 
  -2   8  17      144.77      240.61     44.04 o 
  -1   8  17       11.32       70.91     30.44 o 
   0   8  17       72.57       43.63     31.25 o 
  -8   9  17        3.44       -4.75      8.60 o 
  -7   9  17      230.85      300.48     27.13 o 
  -6   9  17       42.53       45.55     12.43 o 
  -5   9  17       47.03       17.56     10.27 o 
  -4   9  17       78.02       61.56     18.66 o 
  -3   9  17       39.47       39.67     23.09 o 
  -2   9  17       24.82       10.37     20.97 o 
  -1   9  17      158.44      128.06     89.37 o 
  -8  10  17       73.47       67.15     22.48 o 
  -7  10  17        7.02        7.44      9.72 o 
  -6  10  17      210.73      288.00     25.64 o 
  -5  10  17        0.73       -4.89      8.14 o 
  -4  10  17      214.49      267.62     26.92 o 
  -3  10  17        0.57       -0.96     17.16 o 
  -2  10  17      317.80      376.39     57.14 o 
  -1  10  17      106.42      568.71     68.70 o 
  -8  11  17       72.26       84.56     16.55 o 
  -7  11  17        5.68        7.68      9.97 o 
  -6  11  17        0.02       -8.39      8.39 o 
  -5  11  17       16.08       22.54     11.02 o 
  -4  11  17        2.02       -0.20     10.22 o 
  -3  11  17      138.25      138.63     40.32 o 
  -2  11  17        3.55       43.54     57.15 o 
  -1  11  17       71.60       62.55     40.48 o 
  -7  12  17       57.12       46.49     14.52 o 
  -6  12  17       19.45        3.70      9.11 o 
  -5  12  17       81.65      105.25     21.92 o 
  -4  12  17      136.62      178.61     31.82 o 
  -3  12  17        3.56       74.69     67.57 o 
  -2  12  17        8.87       11.37     29.29 o 
  -7  13  17       68.70       58.57     14.58 o 
  -6  13  17       71.88       83.20     16.23 o 
  -5  13  17        8.42       -1.40      9.26 o 
  -4  13  17        3.39      -11.70     17.37 o 
  -3  13  17        0.03      -14.08     21.02 o 
  -2  13  17       17.03       -4.10     13.28 o 
  -7  14  17        3.90       17.20     19.61 o 
  -6  14  17        2.58        5.94     10.14 o 
  -5  14  17        5.53        1.64     11.78 o 
  -4  14  17       28.10       -3.69     21.18 o 
  -3  14  17      298.66      366.53     47.55 o 
  -2  14  17       67.20       53.09     22.06 o 
  -6  15  17       11.90        8.37     11.39 o 
  -5  15  17        5.41        6.06     11.47 o 
  -4  15  17        8.75        5.33     16.88 o 
  -3  15  17       12.60      -13.22     13.22 o 
  -2  15  17        0.43        6.28     18.29 o 
  -5  16  17       34.17       18.99     14.14 o 
  -4  16  17        2.51        5.06     16.08 o 
  -3  16  17        0.28       -3.91     14.93 o 
  -8   0  18      119.72      164.18     34.30 o 
  -7   0  18        8.77       19.51     16.78 o 
  -6   0  18      186.27      142.65     28.57 o 
  -5   0  18       25.74       11.79     15.42 o 
  -4   0  18        1.58      -10.95     15.97 o 
  -3   0  18      235.89       35.52     22.40 o 
  -2   0  18       56.95      228.04     58.74 o 
  -1   0  18        1.65       18.05     28.34 o 
   0   0  18        0.13       47.61     32.42 o 
  -8   1  18      204.48      225.85     27.56 o 
  -7   1  18      201.16      218.52     23.65 o 
  -6   1  18       70.69       64.93     14.73 o 
  -5   1  18      192.13      217.21     24.50 o 
  -4   1  18       34.36      100.01     24.73 o 
  -3   1  18       26.79       34.78     18.44 o 
  -2   1  18        5.67       10.67     16.53 o 
  -1   1  18       59.84      122.96     32.36 o 
   0   1  18        0.60       83.82     28.73 o 
  -8   2  18        1.31       14.82     16.70 o 
  -7   2  18        3.42        6.38     10.20 o 
  -6   2  18      105.90      116.61     22.02 o 
  -5   2  18       12.55       18.62     19.01 o 
  -4   2  18       11.18       21.10     19.63 o 
  -3   2  18       22.58       36.73     24.48 o 
  -2   2  18       20.17       10.69     15.90 o 
  -1   2  18        9.51       97.94     28.15 o 
   0   2  18      119.13      154.73     60.94 o 
  -8   3  18       54.33       28.54     14.25 o 
  -7   3  18        2.66       22.88     11.25 o 
  -6   3  18        0.09        7.99     10.15 o 
  -5   3  18       21.76       30.35     14.08 o 
  -4   3  18        1.45        0.73     13.25 o 
  -3   3  18       66.29      167.35     33.92 o 
  -2   3  18        1.38       47.79     28.77 o 
  -1   3  18        9.14      -19.42     19.42 o 
   0   3  18        7.07      -30.01     30.01 o 
  -8   4  18       41.56       37.31     11.95 o 
  -7   4  18       33.33       25.48     16.02 o 
  -6   4  18      303.37      334.13     29.02 o 
  -5   4  18        3.21       24.10     22.79 o 
  -4   4  18       52.03       53.21     19.26 o 
  -3   4  18      115.99       92.48     78.20 o 
  -2   4  18        1.04      -12.02     47.44 o 
  -1   4  18        5.76        0.90     17.60 o 
  -8   5  18       11.10        4.80     11.15 o 
  -7   5  18       10.83       10.12      9.51 o 
  -6   5  18       12.60       19.90     10.21 o 
  -5   5  18       10.47        8.65     10.31 o 
  -4   5  18       57.16       38.95     24.88 o 
  -3   5  18      244.10      311.45     50.53 o 
  -2   5  18        2.21       -2.30     16.78 o 
  -1   5  18       44.78      -13.90     72.85 o 
  -8   6  18      130.47      124.93     17.92 o 
  -7   6  18        3.18       12.17     10.04 o 
  -6   6  18        5.07       12.90     17.98 o 
  -5   6  18       18.52       18.34     11.39 o 
  -4   6  18       29.44       18.10     23.47 o 
  -3   6  18       92.03      133.71     48.07 o 
  -2   6  18        0.17       18.07     64.97 o 
  -1   6  18        2.07      -15.11     15.11 o 
  -8   7  18       83.63       92.48     16.17 o 
  -7   7  18       33.34       21.63     11.50 o 
  -6   7  18       70.53       62.74     14.48 o 
  -5   7  18       43.58       49.29     14.42 o 
  -4   7  18       24.52       33.94     32.87 o 
  -3   7  18        4.26       84.45     40.89 o 
  -2   7  18      204.43      208.40     46.76 o 
  -1   7  18       80.92      187.14    112.32 o 
  -8   8  18        4.36       22.25     11.61 o 
  -7   8  18        3.83       12.30     10.47 o 
  -6   8  18       40.16       25.48     11.03 o 
  -5   8  18        1.87       -4.45      7.97 o 
  -4   8  18       74.56      289.00     66.82 o 
  -3   8  18       45.91      111.88     33.79 o 
  -2   8  18        7.70      -12.00     13.18 o 
  -1   8  18       40.73      121.51     40.51 o 
  -7   9  18        3.09       -4.63      9.09 o 
  -6   9  18      121.97      121.27     18.00 o 
  -5   9  18       11.57        5.21      9.67 o 
  -4   9  18       73.49       97.79     89.89 o 
  -3   9  18       75.67       99.05     42.05 o 
  -2   9  18        1.33       51.98     40.24 o 
  -7  10  18       27.30       25.47     11.73 o 
  -6  10  18      229.07      203.98     22.58 o 
  -5  10  18       18.36       26.08     11.76 o 
  -4  10  18       25.88       36.75     40.41 o 
  -3  10  18       10.25        9.62     44.28 o 
  -2  10  18       60.63       41.44     26.45 o 
  -7  11  18       94.57      103.28     17.15 o 
  -6  11  18       53.28       53.10     13.49 o 
  -5  11  18       50.32       60.39     17.98 o 
  -4  11  18        2.46      -18.79     18.79 o 
  -3  11  18        0.55       -3.26     21.76 o 
  -2  11  18        0.44       83.85     27.07 o 
  -6  12  18      242.43      220.46     43.49 o 
  -5  12  18       11.00       11.65     14.03 o 
  -4  12  18       18.65       13.12     29.39 o 
  -3  12  18      175.21      176.91     47.53 o 
  -5  13  18        0.08        8.21     12.76 o 
  -4  13  18        0.12       -2.12     29.96 o 
  -3  13  18      220.40      364.14     59.33 o 
  -8   1  19      126.37       94.87     20.43 o 
  -7   1  19       32.38       40.05     16.90 o 
  -6   1  19       32.34       21.17     19.38 o 
  -5   1  19       45.50       68.25     17.17 o 
  -4   1  19       48.88        3.09     77.70 o 
  -3   1  19       68.09      126.78     41.08 o 
  -2   1  19       72.44      143.57     48.74 o 
  -7   2  19       29.90       73.97     16.32 o 
  -6   2  19      635.61      820.96     40.10 o 
  -5   2  19       13.62       28.20     13.10 o 
  -4   2  19      793.13      374.86     79.33 o 
  -3   2  19      225.14      245.60     49.54 o 
  -2   2  19        0.93       -0.30     19.60 o 
  -7   3  19       14.70       30.25     15.60 o 
  -6   3  19       21.01       35.39     13.34 o 
  -5   3  19        0.52       -8.66      9.92 o 
  -4   3  19        2.45       -2.32     19.03 o 
  -3   3  19       53.47       -0.56     18.34 o 
  -2   3  19       38.38      -18.82     18.82 o 
  -7   4  19        9.44       -4.26     15.19 o 
  -6   4  19      141.00      166.70     28.67 o 
  -5   4  19        0.64       16.44     22.63 o 
  -4   4  19       16.42      115.12     41.08 o 
  -3   4  19       17.36       70.69     39.23 o 
  -2   4  19      146.13      146.94     56.78 o 
  -7   5  19        0.02        2.75     11.60 o 
  -6   5  19        0.69        3.13     10.33 o 
  -5   5  19       12.57       -9.91      9.91 o 
  -4   5  19      262.09      264.39     51.83 o 
  -3   5  19        2.15       -6.06     16.85 o 
  -2   5  19       96.69      131.78     51.69 o 
  -7   6  19      116.48      148.56     19.78 o 
  -6   6  19        1.02       -7.85     11.07 o 
  -5   6  19        0.30       -7.78     15.07 o 
  -4   6  19        1.03      -12.79     26.07 o 
  -3   6  19      182.87      192.52     86.56 o 
  -7   7  19       63.77       48.11     14.72 o 
  -6   7  19       32.74       48.28     13.95 o 
  -5   7  19        0.60        6.24     26.35 o 
  -4   7  19        4.75      -16.59     16.59 o 
  -3   7  19       18.82       34.60     29.81 o 
  -6   8  19      186.17      194.52     22.52 o 
  -5   8  19        2.83       13.67     33.26 o 
  -4   8  19      197.87      288.76     53.82 o 
  -3   8  19       12.27       49.44     31.51 o 
  -6   9  19      154.73      184.02     22.85 o 
  -5   9  19       23.20       13.77     22.91 o 
  -4   9  19       53.51       96.09     45.45 o 
  -3   9  19       51.26      195.43     55.62 o 
  -5  10  19        0.05        1.90     12.91 o 
  -4  10  19        2.54      106.32     44.20 o 
  -6   0  20       83.10      183.03     44.21 o 
  -6   1  20      290.16      374.63     57.82 o 
  -6   2  20      138.87      177.26     29.35 o 
                                                 
